# Supplementary material for: Revealing the mechanisms of membrane protein export by virulence-associated bacterial secretion systems
Source: Nat Commun. 2018 Aug 27;9:3467. doi: 10.1038/s41467-018-05969-w (PMC6110835; doi:10.1038/s41467-018-05969-w)
Supplement: Supplementary file 5 — Supplementary Data 2 [file 41467_2018_5969_MOESM5_ESM.xlsx]

## Sheet: Tabelle1
Supplementary Data 2. List of protein identified in SseF V73X crosslinked band and uncrosslinked control by mass spectrometry. Sorted for Intensity ratio V73X/wt (largest to smallest).
Gene name	Majority protein Uniprot IDs	Fasta headers	# peptides wt	# peptides V73X	Sequence coverage [%] wt	Sequence coverage [%] V73X	Intensity wt	Intensity V73X	Intensity ratio V73X/wt
sscB	O84950;E1WFR9	>tr|O84950|O84950_SALTY SscB (Secretion system chaparone) OS=Salmonella typhimurium GN=sscB PE=4 SV=1;>tr|E1WFR9|E1WFR9_SALTS Type III secretion system chaperone protein OS=Salmonella typhimurium (strain SL1344) GN=sscB PE=4 SV=1	0	8	0	49.3	0	420600000
sseF	O84951;E1WFS0;Q9R802	>tr|O84951|O84951_SALTY SseF (Secretion system effector) OS=Salmonella typhimurium GN=sseF PE=4 SV=1;>tr|E1WFS0|E1WFS0_SALTS Type III secretion system effector protein-regulates and maintains the SCV OS=Salmonella typhimurium (strain SL1344) GN=sseF PE=4 S	0	3	0	20.4	0	247690000
	P0A1F0;E1W8P1	>sp|P0A1F0|DDLA_SALTY D-alanine--D-alanine ligase A OS=Salmonella typhimurium GN=ddlA PE=1 SV=2;>tr|E1W8P1|E1W8P1_SALTS D-alanine--D-alanine ligase 2 OS=Salmonella typhimurium (strain SL1344) GN=ddlA PE=3 SV=1	0	10	0	25.8	0	232160000
	P0AA02;E1WEJ2	>sp|P0AA02|NUSG_SALTY Transcription antitermination protein nusG OS=Salmonella typhimurium GN=nusG PE=3 SV=2;>tr|E1WEJ2|E1WEJ2_SALTS Transcription antitermination protein nusG OS=Salmonella typhimurium (strain SL1344) GN=nusG PE=3 SV=1	0	1	0	4.4	0	88368000
	Q8ZQX8;E1W9H7	>tr|Q8ZQX8|Q8ZQX8_SALTY N-acetylglucosamine-6-phosphate deacetylase OS=Salmonella typhimurium GN=nagA PE=4 SV=1;>tr|E1W9H7|E1W9H7_SALTS N-acetylglucosamine-6-phosphate deacetylase OS=Salmonella typhimurium (strain SL1344) GN=nagA PE=3 SV=1	0	4	0	15.9	0	79626000
	Q7CQV8;E1W9W9	>tr|Q7CQV8|Q7CQV8_SALTY Outer membrane protease, receptor for phage OX2 OS=Salmonella typhimurium GN=ompX PE=4 SV=1;>tr|E1W9W9|E1W9W9_SALTS Outer membrane protein x OS=Salmonella typhimurium (strain SL1344) GN=ompX PE=4 SV=1	0	3	0	13.5	0	68707000
	P17328;E1WA59	>sp|P17328|PROV_SALTY Glycine betaine/L-proline transport ATP-binding protein proV OS=Salmonella typhimurium GN=proV PE=3 SV=2;>tr|E1WA59|E1WA59_SALTS Glycine betaine/l-proline transport ATP-binding protein OS=Salmonella typhimurium (strain SL1344) GN=proV	0	3	0	6.8	0	66555000
	Q8ZR02;E1W9D8	>tr|Q8ZR02|Q8ZR02_SALTY D-alanyl-D-alanine carboxypeptidase, penicillin-binding protein 5 OS=Salmonella typhimurium GN=dacA PE=3 SV=1;>tr|E1W9D8|E1W9D8_SALTS D-alanine carboxypeptidase OS=Salmonella typhimurium (strain SL1344) GN=dacA PE=3 SV=1	0	1	0	2.5	0	42686000
	Q7CQF2;E1WFZ2	>tr|Q7CQF2|Q7CQF2_SALTY Glucose-1-phosphate uridylyltransferase OS=Salmonella typhimurium GN=galU PE=4 SV=1;>tr|E1WFZ2|E1WFZ2_SALTS Glucose-1-phosphate uridylyltransferase OS=Salmonella typhimurium (strain SL1344) GN=galU PE=4 SV=1	0	2	0	7.9	0	40423000
	P0A9X6;E1WIF7	>sp|P0A9X6|MREB_SALTY Rod shape-determining protein mreB OS=Salmonella typhimurium GN=mreB PE=3 SV=1;>tr|E1WIF7|E1WIF7_SALTS Rod shape-determining protein OS=Salmonella typhimurium (strain SL1344) GN=mreB PE=4 SV=1	0	2	0	8.4	0	40286000
	Q8ZL63;E1WDC0	>sp|Q8ZL63|LLDP_SALTY L-lactate permease OS=Salmonella typhimurium GN=lldP PE=3 SV=1;>tr|E1WDC0|E1WDC0_SALTS L-lactate permease OS=Salmonella typhimurium (strain SL1344) GN=lctP PE=4 SV=1	0	2	0	4.2	0	35695000
	P0A2H9;E1WE53	>sp|P0A2H9|DSBA_SALTY Thiol:disulfide interchange protein dsbA OS=Salmonella typhimurium GN=dsbA PE=3 SV=1;>tr|E1WE53|E1WE53_SALTS Thiol:disulfide interchange protein DsbA OS=Salmonella typhimurium (strain SL1344) GN=dsbA PE=3 SV=1	0	2	0	10.6	0	34570000
	E1WHL6;Q8ZM63	>tr|E1WHL6|E1WHL6_SALTS Transketolase OS=Salmonella typhimurium (strain SL1344) GN=tktA PE=3 SV=1;>tr|Q8ZM63|Q8ZM63_SALTY Transketolase 1 isozyme OS=Salmonella typhimurium GN=tktA PE=4 SV=1	0	3	0	4.2	0	33656000
	P55900;E1W708	>sp|P55900|SERC_SALTY Phosphoserine aminotransferase OS=Salmonella typhimurium GN=serC PE=3 SV=2;>tr|E1W708|E1W708_SALTS Phosphoserine aminotransferase OS=Salmonella typhimurium (strain SL1344) GN=serC PE=3 SV=1	0	2	0	6.1	0	28025000
	P25081;E1WFX9	>sp|P25081|MANA_SALTY Mannose-6-phosphate isomerase OS=Salmonella typhimurium GN=manA PE=3 SV=2;>tr|E1WFX9|E1WFX9_SALTS Mannose-6-phosphate isomerase OS=Salmonella typhimurium (strain SL1344) GN=manA PE=3 SV=1	0	1	0	6.4	0	27998000
	Q8ZQQ3	>tr|Q8ZQQ3|Q8ZQQ3_SALTY Putative cytoplasmic protein OS=Salmonella typhimurium GN=STM0799 PE=4 SV=1	0	1	0	12.3	0	27667000
	Q8ZPT9;E1WFI7	>tr|Q8ZPT9|Q8ZPT9_SALTY Kinase-like protein OS=Salmonella typhimurium GN=ydjN PE=4 SV=1;>tr|E1WFI7|E1WFI7_SALTS Hypothetical sodium:dicarboxylate symporter OS=Salmonella typhimurium (strain SL1344) GN=ydjN PE=4 SV=1	0	3	0	8.9	0	27414000
	P0A1Q0;E1WGG8	>sp|P0A1Q0|OTSA_SALTY Alpha,alpha-trehalose-phosphate synthase [UDP-forming] OS=Salmonella typhimurium GN=otsA PE=3 SV=2;>sp|E1WGG8|OTSA_SALTS Alpha,alpha-trehalose-phosphate synthase [UDP-forming] OS=Salmonella typhimurium (strain SL1344) GN=otsA PE=3 SV=	1	2	1.9	4.2	0	27361000
	P37430;E1WI71	>sp|P37430|NUSA_SALTY Transcription elongation protein nusA OS=Salmonella typhimurium GN=nusA PE=3 SV=2;>tr|E1WI71|E1WI71_SALTS Transcription termination/antitermination L factor OS=Salmonella typhimurium (strain SL1344) GN=nusA PE=4 SV=1	0	2	0	5	0	25864000
	Q8ZLG2;E1WIX0	>tr|Q8ZLG2|Q8ZLG2_SALTY Putative oxidoreductase OS=Salmonella typhimurium GN=yhhX PE=4 SV=1;>tr|E1WIX0|E1WIX0_SALTS Hypothetical oxidoreductase OS=Salmonella typhimurium (strain SL1344) GN=yhhX PE=4 SV=1	0	2	0	5.5	0	23495000
	P64105;E1W799	>sp|P64105|FABA_SALTY 3-hydroxydecanoyl-[acyl-carrier-protein] dehydratase OS=Salmonella typhimurium GN=fabA PE=3 SV=2;>tr|E1W799|E1W799_SALTS 3-hydroxydecanoyl-[acyl-carrier-protein] dehydratase OS=Salmonella typhimurium (strain SL1344) GN=fabA PE=3 SV=1	0	2	0	10.5	0	20145000
	Q8ZND3;E1WCI2	>tr|Q8ZND3|Q8ZND3_SALTY Putative inner membrane protein OS=Salmonella typhimurium GN=STM2342 PE=4 SV=1;>tr|E1WCI2|E1WCI2_SALTS Hypothetical membrane protein OS=Salmonella typhimurium (strain SL1344) GN=SL1344_2311 PE=4 SV=1	0	1	0	2.8	0	19905000
	Q8ZMB9;E1WAN4	>tr|Q8ZMB9|Q8ZMB9_SALTY N-acetylmuramoyl-L-alanine amidase OS=Salmonella typhimurium GN=amiC PE=4 SV=1;>tr|E1WAN4|E1WAN4_SALTS N-acetylmuramoyl-L-alanine amidase OS=Salmonella typhimurium (strain SL1344) GN=amiC PE=4 SV=1	0	1	0	2.2	0	17850000
	Q8ZP31;E1WG18	>tr|Q8ZP31|Q8ZP31_SALTY Putative SulP family transport protein OS=Salmonella typhimurium GN=ychM PE=3 SV=1;>tr|E1WG18|E1WG18_SALTS Hypothetical sulphate transporter OS=Salmonella typhimurium (strain SL1344) GN=ychM PE=4 SV=1	0	2	0	4.2	0	17799000
	Q7CPD4;E1WE45	>sp|Q7CPD4|PEPQ_SALTY Xaa-Pro dipeptidase OS=Salmonella typhimurium GN=pepQ PE=3 SV=1;>tr|E1WE45|E1WE45_SALTS Xaa-Pro dipeptidase OS=Salmonella typhimurium (strain SL1344) GN=pepQ PE=3 SV=1	0	2	0	5.9	0	16336000
	E1WGQ8	>tr|E1WGQ8|E1WGQ8_SALTS Bacteriophage terminase (Large subunit) OS=Salmonella typhimurium (strain SL1344) GN=SL1344_1950 PE=4 SV=1	0	1	0	2.3	0	16318000
	P05989;E1WDX6	>sp|P05989|ILVC_SALTY Ketol-acid reductoisomerase OS=Salmonella typhimurium GN=ilvC PE=2 SV=4;>tr|E1WDX6|E1WDX6_SALTS Ketol-acid reductoisomerase OS=Salmonella typhimurium (strain SL1344) GN=ilvC PE=3 SV=1	0	2	0	5.1	0	15960000
	Q8ZP29;E1WG22	>tr|Q8ZP29|Q8ZP29_SALTY Putative cytoplasmic protein OS=Salmonella typhimurium GN=STM1785 PE=4 SV=1;>tr|E1WG22|E1WG22_SALTS Uncharacterized protein OS=Salmonella typhimurium (strain SL1344) GN=SL1344_1713 PE=4 SV=1	0	2	0	4	0	15344000
	Q8ZMA2;E1WAQ6	>tr|Q8ZMA2|Q8ZMA2_SALTY Diaminopimelate decarboxylase OS=Salmonella typhimurium GN=lysA PE=3 SV=1;>tr|E1WAQ6|E1WAQ6_SALTS Diaminopimelate decarboxylase OS=Salmonella typhimurium (strain SL1344) GN=lysA PE=3 SV=1	0	2	0	4.3	0	15150000
	Q8ZQX9;E1W9H6	>tr|Q8ZQX9|Q8ZQX9_SALTY Transcriptional repressor of nag (N-acetylglucosamine) operon (NagC/XylR family) OS=Salmonella typhimurium GN=nagC PE=4 SV=1;>tr|E1W9H6|E1W9H6_SALTS N-acetylglucosamine repressor OS=Salmonella typhimurium (strain SL1344) GN=nagC PE=	0	1	0	3.4	0	14068000
	P21267;E1W874	>sp|P21267|GSA_SALTY Glutamate-1-semialdehyde 2,1-aminomutase OS=Salmonella typhimurium GN=hemL PE=3 SV=1;>sp|E1W874|GSA_SALTS Glutamate-1-semialdehyde 2,1-aminomutase OS=Salmonella typhimurium (strain SL1344) GN=hemL PE=3 SV=1	0	1	0	2.8	0	12932000
	Q8ZN59;E1WIY7	>tr|Q8ZN59|Q8ZN59_SALTY IMP dehydrogenase OS=Salmonella typhimurium GN=guaB PE=4 SV=1;>tr|E1WIY7|E1WIY7_SALTS Inosine-5-monophosphate dehydrogenase OS=Salmonella typhimurium (strain SL1344) GN=guaB PE=3 SV=1	0	1	0	2.9	0	12074000
	Q8ZPC4;E1WBT8	>tr|Q8ZPC4|Q8ZPC4_SALTY Putative outer membrane lipoprotein OS=Salmonella typhimurium GN=STM1607 PE=4 SV=1;>tr|E1WBT8|E1WBT8_SALTS Hypothetical lipoprotein OS=Salmonella typhimurium (strain SL1344) GN=SL1344_1537 PE=4 SV=1	0	1	0	8.1	0	11910000
	E1WDZ7;Q8ZKV4	>tr|E1WDZ7|E1WDZ7_SALTS Porphyrin biosynthetic protein OS=Salmonella typhimurium (strain SL1344) GN=hemY PE=4 SV=1;>tr|Q8ZKV4|Q8ZKV4_SALTY Protein for a late step of protoheme IX synthesis OS=Salmonella typhimurium GN=hemY PE=4 SV=1	0	1	0	2.4	0	11812000
	P65836;E1WJD6	>sp|P65836|RLUD_SALTY Ribosomal large subunit pseudouridine synthase D OS=Salmonella typhimurium GN=rluD PE=3 SV=2;>tr|E1WJD6|E1WJD6_SALTS Pseudouridine synthase OS=Salmonella typhimurium (strain SL1344) GN=rluD PE=3 SV=1	0	1	0	4.6	0	11763000
	Q8ZL89;E1WD90	>tr|Q8ZL89|Q8ZL89_SALTY Xylose operon regulatory protein OS=Salmonella typhimurium GN=xylR PE=4 SV=1;>tr|E1WD90|E1WD90_SALTS Xylose operon regulatory protein OS=Salmonella typhimurium (strain SL1344) GN=xylR PE=4 SV=1	0	1	0	2.8	0	11565000
	E1WFB5;P23988	>tr|E1WFB5|E1WFB5_SALTS Outer membrane invasion protein (PagC) OS=Salmonella typhimurium (strain SL1344) GN=pagC PE=4 SV=1;>sp|P23988|PAGC_SALTY Virulence membrane protein pagC OS=Salmonella typhimurium GN=pagC PE=3 SV=2	0	1	0	7.1	0	11231000
	Q8ZL33;Q9Z628	>tr|Q8ZL33|Q8ZL33_SALTY ATP binding protein, OS=Salmonella typhimurium GN=sugR PE=4 SV=1;>tr|Q9Z628|Q9Z628_SALTY Putative ATP binding protein SugR OS=Salmonella typhimurium GN=sugR PE=4 SV=1	0	1	0	2.3	0	11212000
	Q8ZJZ3;E1WB53	>tr|Q8ZJZ3|Q8ZJZ3_SALTY Putative NAD-dependent aldehyde dehydrogenase OS=Salmonella typhimurium GN=STM4519 PE=4 SV=1;>tr|E1WB53|E1WB53_SALTS Hypothetical aldehyde dehydrogenase OS=Salmonella typhimurium (strain SL1344) GN=SL1344_4450 PE=3 SV=1	0	1	0	3.3	0	9980100
	Q8ZM38;E1WHQ2	>tr|Q8ZM38|Q8ZM38_SALTY MFS family nucleoside transport OS=Salmonella typhimurium GN=nupG PE=4 SV=1;>tr|E1WHQ2|E1WHQ2_SALTS Nucleoside permease nupg (Nucleoside-transport system protein) OS=Salmonella typhimurium (strain SL1344) GN=nupG PE=4 SV=1	0	1	0	2.4	0	9684000
	P0A7W4;E1WIK0	>sp|P0A7W4|RS5_SALTY 30S ribosomal protein S5 OS=Salmonella typhimurium GN=rpsE PE=1 SV=2;>tr|E1WIK0|E1WIK0_SALTS 30S ribosomal protein S5 OS=Salmonella typhimurium (strain SL1344) GN=rpsE PE=3 SV=1	0	1	0	7.2	0	9098100
	Q7CQR9;E1W7G5	>sp|Q7CQR9|YCDX_SALTY Putative hydrolase ycdX OS=Salmonella typhimurium GN=ycdX PE=3 SV=1;>tr|E1W7G5|E1W7G5_SALTS Probable phosphatase YcdX OS=Salmonella typhimurium (strain SL1344) GN=ycdX PE=3 SV=1	0	1	0	4.5	0	8940200
	E1WBP8;Q7CQI9	>tr|E1WBP8|E1WBP8_SALTS Alcohol dehydrogenase OS=Salmonella typhimurium (strain SL1344) GN=adhP PE=3 SV=1;>tr|Q7CQI9|Q7CQI9_SALTY Alcohol dehydrogenase OS=Salmonella typhimurium GN=adhP PE=3 SV=1	0	1	0	3.6	0	8737700
	Q8ZNA6;E1WCM9	>sp|Q8ZNA6|FADI_SALTY 3-ketoacyl-CoA thiolase OS=Salmonella typhimurium GN=fadI PE=3 SV=1;>tr|E1WCM9|E1WCM9_SALTS 3-ketoacyl-CoA thiolase OS=Salmonella typhimurium (strain SL1344) GN=fadI PE=3 SV=1	0	2	0	3.9	0	8663900
	P74840;E1W8N1	>sp|P74840|PRPD_SALTY 2-methylcitrate dehydratase OS=Salmonella typhimurium GN=prpD PE=3 SV=2;>tr|E1W8N1|E1W8N1_SALTS PrpD protein OS=Salmonella typhimurium (strain SL1344) GN=prpD PE=4 SV=1	0	1	0	1.7	0	8625600
	Q7CQY7;E1W9H0	>tr|Q7CQY7|Q7CQY7_SALTY Putative phosphate starvation-inducible protein, ATP-binding (YbeZ protein) OS=Salmonella typhimurium GN=phoL PE=4 SV=1;>tr|E1W9H0|E1W9H0_SALTS PhoH-like ATP-binding protein OS=Salmonella typhimurium (strain SL1344) GN=ybeZ PE=4 SV=	0	1	0	3	0	8231500
	Q8ZNA0;E1WCP8	>tr|Q8ZNA0|Q8ZNA0_SALTY NUP family nucleoside transport protein OS=Salmonella typhimurium GN=nupC PE=4 SV=1;>tr|E1WCP8|E1WCP8_SALTS Nucleoside permease NupC OS=Salmonella typhimurium (strain SL1344) GN=nupC PE=4 SV=1	0	1	0	3	0	7417700
	P43661;E1WD68	>sp|P43661|LPFB_SALTY Chaperone protein lpfB OS=Salmonella typhimurium GN=lpfB PE=3 SV=2;>tr|E1WD68|E1WD68_SALTS Fimbrial chaperone protein (LpfB) OS=Salmonella typhimurium (strain SL1344) GN=lpfB PE=3 SV=1	0	1	0	3.9	0	6746000
	Q8ZL67;E1WDB4	>sp|Q8ZL67|MTLD_SALTY Mannitol-1-phosphate 5-dehydrogenase OS=Salmonella typhimurium GN=mtlD PE=3 SV=1;>tr|E1WDB4|E1WDB4_SALTS Mannitol-1-phosphate 5-dehydrogenase OS=Salmonella typhimurium (strain SL1344) GN=mtlD PE=3 SV=1	0	1	0	2.9	0	6199500
	Q8ZR77;E1W934	>tr|Q8ZR77|Q8ZR77_SALTY Allantoate amidohydrolase OS=Salmonella typhimurium GN=allC PE=4 SV=1;>tr|E1W934|E1W934_SALTS Allantoate amidohydrolase OS=Salmonella typhimurium (strain SL1344) GN=allC PE=4 SV=1	0	1	0	2.7	0	6109700
	Q8ZP03;E1WG67	>tr|Q8ZP03|Q8ZP03_SALTY Mannose-specific enzyme IIAB OS=Salmonella typhimurium GN=manX PE=4 SV=1;>tr|E1WG67|E1WG67_SALTS PTS system, mannose-specific IIAB component OS=Salmonella typhimurium (strain SL1344) GN=gptB PE=4 SV=1	0	1	0	2.8	0	5774600
	O87668;Q8ZQU1;E1W9M9	>tr|O87668|O87668_SALTY 2-oxoglutarate dehydrogenase E1o component (Fragment) OS=Salmonella typhimurium GN=sucA PE=4 SV=1;>tr|Q8ZQU1|Q8ZQU1_SALTY 2-oxoglutarate dehydrogenase decarboxylase component OS=Salmonella typhimurium GN=sucA PE=4 SV=1;>tr|E1W9M9|E1	0	1	0	3.4	0	5522200
	Q56106;E1WGJ4	>sp|Q56106|FLIB_SALTY Lysine-N-methylase OS=Salmonella typhimurium GN=fliB PE=3 SV=1;>tr|E1WGJ4|E1WGJ4_SALTS Lysine-N-methylase (Ec 2.1.1.-) (Lysine N-methyltransferase) OS=Salmonella typhimurium (strain SL1344) GN=fliB PE=4 SV=1	0	1	0	3.2	0	5198800
	Q7CQD8;E1WG68	>tr|Q7CQD8|Q7CQD8_SALTY Mannose-specific enzyme IIC OS=Salmonella typhimurium GN=manY PE=4 SV=1;>tr|E1WG68|E1WG68_SALTS Phosphotransferase enzyme II, C component OS=Salmonella typhimurium (strain SL1344) GN=manY PE=4 SV=1	0	1	0	4.5	0	4881500
	P0A2B3;E1WIM4	>sp|P0A2B3|RS7_SALTY 30S ribosomal protein S7 OS=Salmonella typhimurium GN=rpsG PE=3 SV=2;>tr|E1WIM4|E1WIM4_SALTS 30S ribosomal protein S7 OS=Salmonella typhimurium (strain SL1344) GN=rpsG PE=3 SV=1	0	1	0	7.7	0	4838100
	Q8ZRP4;E1W885	>sp|Q8ZRP4|DAPD_SALTY 2,3,4,5-tetrahydropyridine-2,6-dicarboxylate N-succinyltransferase OS=Salmonella typhimurium GN=dapD PE=3 SV=1;>tr|E1W885|E1W885_SALTS 2,3,4,5-tetrahydropyridine-2,6-dicarboxylate N-succinyltransferase OS=Salmonella typhimurium (strai	0	1	0	5.5	0	4793300
	Q8ZLL3;E1WIN4	>sp|Q8ZLL3|KEFB_SALTY Glutathione-regulated potassium-efflux system protein kefB OS=Salmonella typhimurium GN=kefB PE=3 SV=1;>tr|E1WIN4|E1WIN4_SALTS Glutathione-regulated potassium-efflux system protein KefB OS=Salmonella typhimurium (strain SL1344) GN=kef	0	1	0	1.2	0	4292600
	P40732;E1WIP5	>sp|P40732|ARGD_SALTY Acetylornithine/succinyldiaminopimelate aminotransferase OS=Salmonella typhimurium GN=argD PE=1 SV=3;>tr|E1WIP5|E1WIP5_SALTS Acetylornithine aminotransferase OS=Salmonella typhimurium (strain SL1344) GN=argD PE=3 SV=1	5	4	9.1	8.6	1197900	13892000	11.597
	P26464;E1WDR3	>sp|P26464|DPO3B_SALTY DNA polymerase III subunit beta OS=Salmonella typhimurium GN=dnaN PE=3 SV=3;>tr|E1WDR3|E1WDR3_SALTS DNA polymerase III subunit beta OS=Salmonella typhimurium (strain SL1344) GN=dnaN PE=3 SV=1	1	5	2.5	17.2	12841000	97902000	7.62417
	P40827;E1WAG9	>sp|P40827|NLPD_SALTY Lipoprotein nlpD OS=Salmonella typhimurium GN=nlpD PE=3 SV=2;>tr|E1WAG9|E1WAG9_SALTS Lipoprotein NlpD OS=Salmonella typhimurium (strain SL1344) GN=nlpD PE=4 SV=1	1	3	3.4	9.8	5663100	41244000	7.28294
	P07637;E1W709	>sp|P07637|AROA_SALTY 3-phosphoshikimate 1-carboxyvinyltransferase OS=Salmonella typhimurium GN=aroA PE=3 SV=2;>tr|E1W709|E1W709_SALTS 3-phosphoshikimate 1-carboxyvinyltransferase OS=Salmonella typhimurium (strain SL1344) GN=aroA PE=3 SV=1	2	7	5.4	19.4	23854000	156990000	6.58129
	P63798;E1WC70	>sp|P63798|CLS_SALTY Cardiolipin synthetase OS=Salmonella typhimurium GN=cls PE=3 SV=1;>tr|E1WC70|E1WC70_SALTS Cardiolipin synthase OS=Salmonella typhimurium (strain SL1344) GN=cls PE=3 SV=1	1	4	2.5	10.3	10752000	65789000	6.11877
	O34156;Q8ZPY3;E1WFC2	>tr|O34156|O34156_SALTY Putative substrate-binding protein OS=Salmonella typhimurium GN=oxd-6a PE=4 SV=1;>tr|Q8ZPY3|Q8ZPY3_SALTY Putative ABC transporter periplasmic binding protein OS=Salmonella typhimurium GN=STM1255 PE=4 SV=1;>tr|E1WFC2|E1WFC2_SALTS Hyp	1	2	1.7	4.4	2007100	12195000	6.07593
	Q8ZNG7;E1WCC2	>tr|Q8ZNG7|Q8ZNG7_SALTY Periplasmic glycerophosphodiester phosphodiesterase OS=Salmonella typhimurium GN=glpQ PE=4 SV=1;>tr|E1WCC2|E1WCC2_SALTS Glycerophosphoryl diester phosphodiesterase periplasmic OS=Salmonella typhimurium (strain SL1344) GN=glpQ PE=4 S	2	6	7.3	22.2	15448000	92432000	5.98343
	Q7CQN4;E1WFP3	>sp|Q7CQN4|LPP1_SALTY Major outer membrane lipoprotein 1 OS=Salmonella typhimurium GN=lpp1 PE=3 SV=1;>tr|E1WFP3|E1WFP3_SALTS Major outer membrane lipoprotein OS=Salmonella typhimurium (strain SL1344) GN=lppA PE=3 SV=1	1	2	17.9	33.3	11584000	68811000	5.94018
	P24518;E1WBB0	>sp|P24518|NADR_SALTY Transcriptional regulator nadR OS=Salmonella typhimurium GN=nadR PE=1 SV=2;>tr|E1WBB0|E1WBB0_SALTS Conserved hypothetical transcriptional regulator OS=Salmonella typhimurium (strain SL1344) GN=nadR PE=4 SV=1	1	4	2.9	10	17070000	94956000	5.56274
	Q7CPR9;E1WHY7	>sp|Q7CPR9|HLDE_SALTY Bifunctional protein hldE OS=Salmonella typhimurium GN=hldE PE=3 SV=1;>tr|E1WHY7|E1WHY7_SALTS Bifunctional protein HldE OS=Salmonella typhimurium (strain SL1344) GN=rfaE PE=3 SV=1	1	4	2.5	9.9	16579000	83942000	5.06315
	Q56020;P0CL47;E1WAC8	>sp|Q56020|SIPC_SALTY Cell invasion protein sipC OS=Salmonella typhimurium GN=sipC PE=1 SV=2;>sp|P0CL47|SIPC_SALTY Cell invasion protein SipC OS=Salmonella typhimurium (strain LT2 / SGSC1412 / ATCC 700720) GN=sipC PE=1 SV=1;>sp|E1WAC8|SIPC_SALTS Cell invas	1	6	2.4	15.2	16250000	82038000	5.04849
	Q8ZQM7;E1W9X7	>tr|Q8ZQM7|Q8ZQM7_SALTY Putative cytoplasmic protein OS=Salmonella typhimurium GN=ybiU PE=1 SV=1;>tr|E1W9X7|E1W9X7_SALTS Uncharacterized protein OS=Salmonella typhimurium (strain SL1344) GN=ybiU PE=4 SV=1	1	5	3.1	15.2	12949000	63423000	4.89791
	Q8ZR17;E1W9B6	>tr|Q8ZR17|Q8ZR17_SALTY Putative dehydrogenase OS=Salmonella typhimurium GN=ybdR PE=3 SV=1;>tr|E1W9B6|E1W9B6_SALTS Hypothetical zinc-dependant alcohol dehydrogenase OS=Salmonella typhimurium (strain SL1344) GN=ybdR PE=3 SV=1	1	5	4.4	17.2	14385000	70326000	4.88884
	Q8ZKG6;E1WEV1;O85316;O85318	>tr|Q8ZKG6|Q8ZKG6_SALTY Putative inner membrane protein (Large repetitive protein) OS=Salmonella typhimurium GN=siiE PE=4 SV=1;>tr|E1WEV1|E1WEV1_SALTS Large repetitive protein OS=Salmonella typhimurium (strain SL1344) GN=siiE PE=4 SV=1;>tr|O85316|O85316_SA	1	2	0.1	0.6	13650000	65297000	4.78366
	P37419;E1WDD8	>sp|P37419|KBL_SALTY 2-amino-3-ketobutyrate coenzyme A ligase OS=Salmonella typhimurium GN=kbl PE=3 SV=2;>tr|E1WDD8|E1WDD8_SALTS 2-amino-3-ketobutyrate coenzyme A ligase OS=Salmonella typhimurium (strain SL1344) GN=kbl PE=3 SV=1	5	11	15.8	32.7	77677000	314810000	4.05281
	Q8ZMW7;E1WJD9	>tr|Q8ZMW7|Q8ZMW7_SALTY Chorismate mutase P OS=Salmonella typhimurium GN=pheA PE=4 SV=1;>tr|E1WJD9|E1WJD9_SALTS Chorismate mutase-P/prephenate dehydratase OS=Salmonella typhimurium (strain SL1344) GN=pheA PE=4 SV=1	7	12	22	30.6	171720000	682770000	3.97607
	E1WFY0;P40720;Q8ZKE2;E1WEZ0	>tr|E1WFY0|E1WFY0_SALTS Fumarate hydratase class I, aerobic OS=Salmonella typhimurium (strain SL1344) GN=fumA PE=4 SV=1;>sp|P40720|FUMA_SALTY Fumarate hydratase class I, aerobic OS=Salmonella typhimurium GN=fumA PE=3 SV=3;>tr|Q8ZKE2|Q8ZKE2_SALTY Fumarase B	1	2	2.2	4.2	16334000	63452000	3.88466
	Q7CQK7;E1WFW3	>sp|Q7CQK7|SYY_SALTY Tyrosyl-tRNA synthetase OS=Salmonella typhimurium GN=tyrS PE=3 SV=1;>tr|E1WFW3|E1WFW3_SALTS Tyrosine--tRNA ligase OS=Salmonella typhimurium (strain SL1344) GN=tyrS PE=3 SV=1	7	19	19.6	40.1	155470000	601840000	3.8711
	Q93GQ8;H8WUP6	>tr|Q93GQ8|Q93GQ8_SALTY Plasmid partition protein A OS=Salmonella typhimurium GN=parA PE=4 SV=1;>tr|H8WUP6|H8WUP6_SALTS Plasmid partition protein A OS=Salmonella typhimurium (strain SL1344) GN=parA PE=4 SV=1	1	5	2.5	11.7	14380000	53715000	3.7354
	P64222;E1WHJ5	>sp|P64222|GCST_SALTY Aminomethyltransferase OS=Salmonella typhimurium GN=gcvT PE=3 SV=1;>tr|E1WHJ5|E1WHJ5_SALTS Aminomethyltransferase OS=Salmonella typhimurium (strain SL1344) GN=gcvT PE=3 SV=1	3	8	8.2	22	44175000	161210000	3.64935
	Q04873;E1WH13	>sp|Q04873|UDG_SALTY UDP-glucose 6-dehydrogenase OS=Salmonella typhimurium GN=udg PE=3 SV=1;>tr|E1WH13|E1WH13_SALTS UDP-glucose 6-dehydrogenase OS=Salmonella typhimurium (strain SL1344) GN=udg PE=3 SV=1	1	2	2.3	4.9	11285000	39991000	3.54373
	Q8ZL61;E1WDC2	>sp|Q8ZL61|LLDD_SALTY L-lactate dehydrogenase [cytochrome] OS=Salmonella typhimurium GN=lldD PE=3 SV=1;>tr|E1WDC2|E1WDC2_SALTS L-lactate dehydrogenase [cytochrome] OS=Salmonella typhimurium (strain SL1344) GN=lctD PE=3 SV=1	3	11	11.9	35.1	106420000	361330000	3.39532
	Q7CR26;E1W8V3	>tr|Q7CR26|Q7CR26_SALTY Cytochrome o ubiquinol oxidase subunit II OS=Salmonella typhimurium GN=cyoA PE=4 SV=1;>tr|E1W8V3|E1W8V3_SALTS Cytochrome o ubiquinol oxidase subunit II OS=Salmonella typhimurium (strain SL1344) GN=cyoA PE=4 SV=1	2	2	4.7	5	17447000	58634000	3.36069
	P0A1E3;E1WCR4	>sp|P0A1E3|CYSK_SALTY Cysteine synthase A OS=Salmonella typhimurium GN=cysK PE=1 SV=2;>tr|E1WCR4|E1WCR4_SALTS Cysteine synthase OS=Salmonella typhimurium (strain SL1344) GN=cysK PE=3 SV=1	1	2	3.4	8.4	6623100	21792000	3.2903
	Q8ZLS0;E1WI99	>sp|Q8ZLS0|KDSC_SALTY 3-deoxy-D-manno-octulosonate 8-phosphate phosphatase OS=Salmonella typhimurium GN=kdsC PE=3 SV=1;>tr|E1WI99|E1WI99_SALTS Uncharacterized protein OS=Salmonella typhimurium (strain SL1344) GN=yrbI PE=4 SV=1	2	5	12.2	26.6	52890000	173660000	3.28342
	E1WI04;Q8ZLX7	>tr|E1WI04|E1WI04_SALTS Probable aminotransferase OS=Salmonella typhimurium (strain SL1344) GN=oat PE=3 SV=1;>sp|Q8ZLX7|PAT_SALTY Putrescine aminotransferase OS=Salmonella typhimurium GN=ygjG PE=3 SV=2	2	4	4.9	10.3	26273000	82562000	3.14247
	P26311;E1WF96	>sp|P26311|PEPT_SALTY Peptidase T OS=Salmonella typhimurium GN=pepT PE=1 SV=1;>tr|E1WF96|E1WF96_SALTS Peptidase T OS=Salmonella typhimurium (strain SL1344) GN=pepT PE=3 SV=1	2	3	5.4	8.1	19747000	61394000	3.10903
	Q8ZM22;E1WHS6	>tr|Q8ZM22|Q8ZM22_SALTY Putative methyl-accepting chemotaxis protein OS=Salmonella typhimurium GN=STM3138 PE=4 SV=1;>tr|E1WHS6|E1WHS6_SALTS Uncharacterized protein OS=Salmonella typhimurium (strain SL1344) GN=SL1344_3112 PE=4 SV=1	3	7	11.4	21.9	36981000	113500000	3.06914
	Q8ZRU0;E1W805	>tr|Q8ZRU0|Q8ZRU0_SALTY Cell division protein ftsZ OS=Salmonella typhimurium GN=ftsZ PE=3 SV=1;>tr|E1W805|E1W805_SALTS Cell division protein ftsZ OS=Salmonella typhimurium (strain SL1344) GN=ftsZ PE=3 SV=1	6	11	19.1	35	124930000	370230000	2.9635
	O85314;E1WEV0	>tr|O85314|O85314_SALTY HLYD family secretion protein (Putative type-I secretion protein, putative inner membrane component) (Membrane permease) OS=Salmonella typhimurium GN=spi4_D PE=4 SV=1;>tr|E1WEV0|E1WEV0_SALTS Hypothetical type-I secretion protein OS=	1	5	2.1	13.9	23835000	68469000	2.87262
	Q5QJI7;Q8L2F9;A0SXM1	>tr|Q5QJI7|Q5QJI7_SALTY Beta-lactamase TEM1 (BlaTEM beta-lactamase) OS=Salmonella typhimurium GN=blaTEM1 PE=4 SV=1;>tr|Q8L2F9|Q8L2F9_SALTY TEM beta-lactamase (Beta lactamase) OS=Salmonella typhimurium GN=tem PE=4 SV=1;>tr|A0SXM1|A0SXM1_SALTY Beta-lactamase	11	19	40.9	61.2	340700000	973180000	2.85641
	Q8ZQE5;E1W6X4	>tr|Q8ZQE5|Q8ZQE5_SALTY Putative membrane protein OS=Salmonella typhimurium GN=ybjY PE=4 SV=1;>tr|E1W6X4|E1W6X4_SALTS Hypothetical exported protein OS=Salmonella typhimurium (strain SL1344) GN=ybjY PE=4 SV=1	8	16	22.3	47.3	167110000	471250000	2.82
	Q8ZLK3;E1WIR2	>tr|Q8ZLK3|Q8ZLK3_SALTY Membrane protein OS=Salmonella typhimurium GN=damX PE=4 SV=1;>tr|E1WIR2|E1WIR2_SALTS Cytoplasmic membrane protein with SPOR domain OS=Salmonella typhimurium (strain SL1344) GN=damX PE=4 SV=1	1	2	3.5	3.8	9967500	27902000	2.7993
	P37722;E1W8I2	>sp|P37722|FRSA_SALTY Esterase frsA OS=Salmonella typhimurium GN=frsA PE=3 SV=2;>tr|E1W8I2|E1W8I2_SALTS Esterase FrsA OS=Salmonella typhimurium (strain SL1344) GN=frsA PE=3 SV=1	1	2	2.7	4.6	15643000	43307000	2.76846
	E1WJ19;Q8ZN40	>tr|E1WJ19|E1WJ19_SALTS Cysteine desulfurase OS=Salmonella typhimurium (strain SL1344) GN=iscS PE=3 SV=1;>sp|Q8ZN40|ISCS_SALTY Cysteine desulfurase OS=Salmonella typhimurium GN=iscS PE=3 SV=1	7	12	20.5	34.4	226440000	622120000	2.74739
	Q8ZQN8;E1W9V7	>tr|Q8ZQN8|Q8ZQN8_SALTY Putative ATP-dependent RNA helicase OS=Salmonella typhimurium GN=rhlE PE=3 SV=1;>tr|E1W9V7|E1W9V7_SALTS Hypothetical ATP-dependent RNA helicase rhlE OS=Salmonella typhimurium (strain SL1344) GN=rhlE PE=3 SV=1	4	7	9.3	17	51335000	139730000	2.72192
	P37592;E1WBQ3	>sp|P37592|OMPD_SALTY Outer membrane porin protein ompD OS=Salmonella typhimurium GN=ompD PE=3 SV=2;>tr|E1WBQ3|E1WBQ3_SALTS Outer membrane protein OS=Salmonella typhimurium (strain SL1344) GN=ompD PE=3 SV=1	1	3	3	8.3	9682200	26151000	2.70094
	Q8ZKS2;E1WE99	>tr|Q8ZKS2|Q8ZKS2_SALTY Putative iron-containing alcohol dehydrogenase OS=Salmonella typhimurium GN=STM4044 PE=4 SV=1;>tr|E1WE99|E1WE99_SALTS Alcohol dehydrogenase OS=Salmonella typhimurium (strain SL1344) GN=SL1344_3993 PE=4 SV=1	9	12	26.2	42.4	401930000	1080700000	2.68878
	Q8ZRT0;E1W826;Q9ACP1	>tr|Q8ZRT0|Q8ZRT0_SALTY Dihydrolipoyl dehydrogenase OS=Salmonella typhimurium GN=lpdA PE=3 SV=1;>tr|E1W826|E1W826_SALTS Dihydrolipoyl dehydrogenase OS=Salmonella typhimurium (strain SL1344) GN=lpdA PE=3 SV=1;>tr|Q9ACP1|Q9ACP1_SALTM Dihydrolipoyl dehydrogen	3	5	8.6	14.6	40713000	108690000	2.66966
	P40193;E1WCS0	>sp|P40193|PTSJ_SALTY Putative transcriptional regulatory protein ptsJ OS=Salmonella typhimurium GN=ptsJ PE=3 SV=1;>tr|E1WCS0|E1WCS0_SALTS Hypothetical transcriptional regulator OS=Salmonella typhimurium (strain SL1344) GN=ptsJ PE=4 SV=1	2	2	6.5	8.4	13354000	35622000	2.66752
	P0A7Z7;E1WIJ2	>sp|P0A7Z7|RPOA_SALTY DNA-directed RNA polymerase subunit alpha OS=Salmonella typhimurium GN=rpoA PE=3 SV=1;>tr|E1WIJ2|E1WIJ2_SALTS DNA-directed RNA polymerase subunit alpha OS=Salmonella typhimurium (strain SL1344) GN=pez PE=3 SV=1	4	12	12.2	41.3	200920000	533760000	2.65658
	Q8ZN30;E1WJ40	>tr|Q8ZN30|Q8ZN30_SALTY Sensor protein OS=Salmonella typhimurium GN=yfhK PE=3 SV=1;>tr|E1WJ40|E1WJ40_SALTS Hypothetical sensor kinase protein OS=Salmonella typhimurium (strain SL1344) GN=yfhK PE=4 SV=1	2	5	4.4	12.1	29716000	77709000	2.61506
	Q8ZQ31;E1W7G3	>tr|Q8ZQ31|Q8ZQ31_SALTY Putative dehydrogenases and related proteins OS=Salmonella typhimurium GN=STM1133 PE=4 SV=1;>tr|E1W7G3|E1W7G3_SALTS Hypothetical oxidoreductase OS=Salmonella typhimurium (strain SL1344) GN=SL1344_1071 PE=4 SV=1	1	3	4.1	7.6	11608000	30020000	2.58615
	Q8ZKS1;E1WEA0	>sp|Q8ZKS1|RHAD_SALTY Rhamnulose-1-phosphate aldolase OS=Salmonella typhimurium GN=rhaD PE=3 SV=1;>tr|E1WEA0|E1WEA0_SALTS Rhamnulose-1-phosphate aldolase OS=Salmonella typhimurium (strain SL1344) GN=rhaD PE=3 SV=1	2	3	8	15.6	20708000	53428000	2.58007
	Q8ZNE3;E1WCF7	>tr|Q8ZNE3|Q8ZNE3_SALTY NADH dehydrogenase I chain M OS=Salmonella typhimurium GN=nuoM PE=3 SV=1;>tr|E1WCF7|E1WCF7_SALTS NADH dehydrogenase I chain M OS=Salmonella typhimurium (strain SL1344) GN=nuoM PE=3 SV=1	1	2	1.4	3.3	9220700	23548000	2.55382
	P0A2A3;E1WEJ4	>sp|P0A2A3|RL1_SALTY 50S ribosomal protein L1 OS=Salmonella typhimurium GN=rplA PE=3 SV=1;>tr|E1WEJ4|E1WEJ4_SALTS 50S ribosomal protein L1 OS=Salmonella typhimurium (strain SL1344) GN=rplA PE=3 SV=1	1	2	5.1	10.7	11302000	28567000	2.52761
	Q8ZLR0;E1WIB7	>tr|Q8ZLR0|Q8ZLR0_SALTY Putative cytosine deaminase OS=Salmonella typhimurium GN=STM3334 PE=4 SV=1;>tr|E1WIB7|E1WIB7_SALTS Cytosine deaminase OS=Salmonella typhimurium (strain SL1344) GN=codA PE=4 SV=1	2	4	6.6	12	28650000	72373000	2.52611
	P65977;E1WA74	>sp|P65977|RECA_SALTY Protein recA OS=Salmonella typhimurium GN=recA PE=3 SV=2;>tr|E1WA74|E1WA74_SALTS Protein RecA OS=Salmonella typhimurium (strain SL1344) GN=recA PE=3 SV=1	8	9	25.2	27.2	311300000	786190000	2.52551
	Q8ZNG4;E1WCC5	>sp|Q8ZNG4|GLPB_SALTY Anaerobic glycerol-3-phosphate dehydrogenase subunit B OS=Salmonella typhimurium GN=glpB PE=3 SV=1;>tr|E1WCC5|E1WCC5_SALTS Anaerobic glycerol-3-phosphate dehydrogenase subunit B OS=Salmonella typhimurium (strain SL1344) GN=glpB PE=3 S	2	5	9.3	15.5	37498000	93264000	2.48717
	Q8ZQT5;E1W9P1	>sp|Q8ZQT5|TOLB_SALTY Protein tolB OS=Salmonella typhimurium GN=tolB PE=3 SV=1;>tr|E1W9P1|E1W9P1_SALTS Protein TolB OS=Salmonella typhimurium (strain SL1344) GN=tolB PE=3 SV=1	7	12	21.2	33.3	213470000	526780000	2.4677
	Q8ZMD2;E1WAL4	>tr|Q8ZMD2|Q8ZMD2_SALTY Putative nucleotide binding OS=Salmonella typhimurium GN=ygdH PE=4 SV=1;>tr|E1WAL4|E1WAL4_SALTS Uncharacterized protein OS=Salmonella typhimurium (strain SL1344) GN=ygdH PE=4 SV=1	7	15	15.6	37	193120000	474310000	2.45604
	P0A1P0;E1WFF7;Q79DS7;Q56094	>sp|P0A1P0|G3P1_SALTY Glyceraldehyde-3-phosphate dehydrogenase OS=Salmonella typhimurium GN=gapA PE=3 SV=2;>tr|E1WFF7|E1WFF7_SALTS Glyceraldehyde 3-phosphate dehydrogenase A OS=Salmonella typhimurium (strain SL1344) GN=gapA PE=3 SV=1;>tr|Q79DS7|Q79DS7_SALT	10	14	32.9	50.8	252210000	617530000	2.44848
	P65702;E1WHK9	>sp|P65702|PGK_SALTY Phosphoglycerate kinase OS=Salmonella typhimurium GN=pgk PE=3 SV=2;>tr|E1WHK9|E1WHK9_SALTS Phosphoglycerate kinase OS=Salmonella typhimurium (strain SL1344) GN=pgk PE=3 SV=1	12	16	37	47.8	396880000	971610000	2.44812
	P26406;E1WH15	>sp|P26406|RFBP_SALTY Undecaprenyl-phosphate galactose phosphotransferase OS=Salmonella typhimurium GN=rfbP PE=3 SV=2;>tr|E1WH15|E1WH15_SALTS Undecaprenyl-phosphate galactosephosphotransferase OS=Salmonella typhimurium (strain SL1344) GN=rfbP PE=4 SV=1	5	10	9.5	19.5	118860000	289640000	2.43682
	P66764;E1WHM9	>sp|P66764|METK_SALTY S-adenosylmethionine synthetase OS=Salmonella typhimurium GN=metK PE=3 SV=2;>tr|E1WHM9|E1WHM9_SALTS S-adenosylmethionine synthase OS=Salmonella typhimurium (strain SL1344) GN=metK PE=3 SV=1	25	27	54.4	64.6	1817800000	4303200000	2.36726
	Q7CPE1;E1WDU3;Q9RFL5	>sp|Q7CPE1|ATPA_SALTY ATP synthase subunit alpha OS=Salmonella typhimurium GN=atpA PE=3 SV=1;>tr|E1WDU3|E1WDU3_SALTS ATP synthase subunit alpha OS=Salmonella typhimurium (strain SL1344) GN=atpA PE=3 SV=1;>tr|Q9RFL5|Q9RFL5_SALTY ATP synthase subunit alpha O	3	5	8.4	13.3	22001000	52073000	2.36685
	Q7CQW9;E1W9P2	>tr|Q7CQW9|Q7CQW9_SALTY Tol protein required for outer membrane integrity OS=Salmonella typhimurium GN=pal PE=3 SV=1;>tr|E1W9P2|E1W9P2_SALTS Peptidoglycan-associated lipoprotein OS=Salmonella typhimurium (strain SL1344) GN=pal PE=3 SV=1	1	2	5.7	13.8	47167000	111020000	2.35376
	P66932;E1W8V7	>sp|P66932|TIG_SALTY Trigger factor OS=Salmonella typhimurium GN=tig PE=3 SV=1;>tr|E1W8V7|E1W8V7_SALTS Trigger factor OS=Salmonella typhimurium (strain SL1344) GN=tig PE=3 SV=1	2	7	4.4	17.8	25711000	60509000	2.35343
	P64052;E1W889	>sp|P64052|EFTS_SALTY Elongation factor Ts OS=Salmonella typhimurium GN=tsf PE=3 SV=1;>tr|E1W889|E1W889_SALTS Elongation factor Ts OS=Salmonella typhimurium (strain SL1344) GN=tsf PE=3 SV=1	3	4	9.2	15.2	35643000	83858000	2.35272
	Q8ZMM2;E1WA40	>tr|Q8ZMM2|Q8ZMM2_SALTY NADP-dependent succinate-semialdehyde dehydrogenase I OS=Salmonella typhimurium GN=gabD PE=4 SV=1;>tr|E1WA40|E1WA40_SALTS Succinate-semialdehyde dehydrogenase OS=Salmonella typhimurium (strain SL1344) GN=gabD PE=3 SV=1	15	26	38.4	52.5	499400000	1173900000	2.35062
	Q9RF52;E1WJ12	>sp|Q9RF52|PEPB_SALTY Peptidase B OS=Salmonella typhimurium GN=pepB PE=1 SV=1;>tr|E1WJ12|E1WJ12_SALTS Peptidase B OS=Salmonella typhimurium (strain SL1344) GN=pepB PE=3 SV=1	3	4	7.3	12.9	28595000	66613000	2.32953
	Q9L6R4;E1WDY7	>sp|Q9L6R4|WECC_SALTY UDP-N-acetyl-D-mannosamine dehydrogenase OS=Salmonella typhimurium GN=wecC PE=3 SV=1;>tr|E1WDY7|E1WDY7_SALTS UDP-ManNAc dehydrogenase OS=Salmonella typhimurium (strain SL1344) GN=rffD PE=3 SV=1	1	2	2.9	5	6638300	15345000	2.31159
	P66955;E1W7N0	>sp|P66955|TALB_SALTY Transaldolase B OS=Salmonella typhimurium GN=talB PE=3 SV=2;>tr|E1W7N0|E1W7N0_SALTS Transaldolase 1 OS=Salmonella typhimurium (strain SL1344) GN=talB PE=3 SV=1	3	3	9.5	8.5	25683000	59011000	2.29767
	Q7CQE8;E1WG21	>tr|Q7CQE8|Q7CQE8_SALTY Putative GTP-binding protein OS=Salmonella typhimurium GN=ychF PE=4 SV=1;>tr|E1WG21|E1WG21_SALTS Hypothetical ATP/GTP-binding protein OS=Salmonella typhimurium (strain SL1344) GN=ychF PE=4 SV=1	7	10	26.2	29.5	189520000	433820000	2.28905
	P25077;E1WIE2	>sp|P25077|MDH_SALTY Malate dehydrogenase OS=Salmonella typhimurium GN=mdh PE=3 SV=2;>tr|E1WIE2|E1WIE2_SALTS Malate dehydrogenase OS=Salmonella typhimurium (strain SL1344) GN=mdh PE=3 SV=1	1	3	3.8	9.6	23049000	51804000	2.24756
	Q8XGT7;E1WC90	>tr|Q8XGT7|Q8XGT7_SALTY Cytochrome c-type biogenesis protein OS=Salmonella typhimurium GN=ccmF PE=4 SV=1;>tr|E1WC90|E1WC90_SALTS Cytochrome C-type biogenesis protein OS=Salmonella typhimurium (strain SL1344) GN=ccmF2 PE=4 SV=1	2	2	3.3	3.3	26432000	58040000	2.19582
	Q8ZRA6;E1W8Y5	>tr|Q8ZRA6|Q8ZRA6_SALTY Acridine efflux pump OS=Salmonella typhimurium GN=acrA PE=4 SV=1;>tr|E1W8Y5|E1W8Y5_SALTS Acriflavin resistance protein A OS=Salmonella typhimurium (strain SL1344) GN=acrA PE=4 SV=1	6	9	19.1	29.5	138330000	298710000	2.1594
	Q9L6Q4;E1WDZ8	>tr|Q9L6Q4|Q9L6Q4_SALTY Uroporphyrinogen III methylase OS=Salmonella typhimurium GN=hemX PE=4 SV=1;>tr|E1WDZ8|E1WDZ8_SALTS Uroporphyrinogen III methylase OS=Salmonella typhimurium (strain SL1344) GN=hemX PE=4 SV=1	6	7	15.7	22.4	161600000	346230000	2.14251
	Q8ZK67;E1WAV0	>tr|Q8ZK67|Q8ZK67_SALTY Fructose-bisphosphatase OS=Salmonella typhimurium GN=fbp PE=3 SV=1;>tr|E1WAV0|E1WAV0_SALTS Fructose-1,6-bisphosphatase class 1 OS=Salmonella typhimurium (strain SL1344) GN=fbp PE=3 SV=1	2	5	10.2	21.7	32566000	69341000	2.12925
	E1WIS8;P08982	>tr|E1WIS8|E1WIS8_SALTS Two-component sensor kinase EnvZ OS=Salmonella typhimurium (strain SL1344) GN=envZ PE=4 SV=1;>sp|P08982|ENVZ_SALTY Osmolarity sensor protein envZ OS=Salmonella typhimurium GN=envZ PE=3 SV=2	3	8	8.3	23.6	71031000	150050000	2.11246
	P25924;E1WIQ4	>sp|P25924|CYSG_SALTY Siroheme synthase OS=Salmonella typhimurium GN=cysG PE=1 SV=1;>tr|E1WIQ4|E1WIQ4_SALTS Siroheme synthase OS=Salmonella typhimurium (strain SL1344) GN=cysG PE=3 SV=1	1	1	1.5	1.5	15823000	33151000	2.09511
	Q8ZRJ5;E1W8I0	>tr|Q8ZRJ5|Q8ZRJ5_SALTY Aminoacyl-histidine dipeptidase (Peptidase D) OS=Salmonella typhimurium GN=pepD PE=4 SV=1;>tr|E1W8I0|E1W8I0_SALTS Aminoacyl-histidine dipeptidase OS=Salmonella typhimurium (strain SL1344) GN=pepD PE=4 SV=1	4	9	8.9	19	125310000	262260000	2.09289
	Q8ZQM3;E1W9Y5	>sp|Q8ZQM3|GSIB_SALTY Glutathione-binding protein gsiB OS=Salmonella typhimurium GN=gsiB PE=3 SV=1;>tr|E1W9Y5|E1W9Y5_SALTS Hypothetical ABC transporter periplasmic binding protein OS=Salmonella typhimurium (strain SL1344) GN=yliB PE=4 SV=1	14	24	29.5	43.2	583910000	1216600000	2.08354
	Q8ZRU7;E1W7Z5	>sp|Q8ZRU7|MURE_SALTY UDP-N-acetylmuramoyl-L-alanyl-D-glutamate--2,6-diaminopimelate ligase OS=Salmonella typhimurium GN=murE PE=3 SV=1;>tr|E1W7Z5|E1W7Z5_SALTS UDP-N-acetylmuramoylalanyl-D-glutamate--2,6-di a minopimelate ligase OS=Salmonella typhimurium (	21	25	41.8	49.9	1223400000	2470700000	2.01954
	P63411;E1WCH7	>sp|P63411|ACKA_SALTY Acetate kinase OS=Salmonella typhimurium GN=ackA PE=3 SV=1;>tr|E1WCH7|E1WCH7_SALTS Acetate kinase OS=Salmonella typhimurium (strain SL1344) GN=ackA PE=3 SV=1	6	8	21.2	25	189500000	377980000	1.99462
	Q8ZMX7;E1WJC1	>tr|Q8ZMX7|Q8ZMX7_SALTY ATP-dependent RNA helicase OS=Salmonella typhimurium GN=srmB PE=3 SV=1;>tr|E1WJC1|E1WJC1_SALTS ATP-dependent RNA helicase SrmB OS=Salmonella typhimurium (strain SL1344) GN=srmB PE=3 SV=1	2	3	5.2	7.4	22237000	44315000	1.99285
	P26366;E1WF45	>sp|P26366|AMIB_SALTY N-acetylmuramoyl-L-alanine amidase amiB OS=Salmonella typhimurium GN=amiB PE=3 SV=2;>tr|E1WF45|E1WF45_SALTS N-acetylmuramoyl-L-alanine amidase OS=Salmonella typhimurium (strain SL1344) GN=amiB PE=4 SV=1	11	14	31.4	34.2	352990000	693890000	1.96575
	Q8ZP21;E1WG32	>tr|Q8ZP21|Q8ZP21_SALTY Putative homolog of glutamic dehydrogenase OS=Salmonella typhimurium GN=STM1795 PE=3 SV=1;>tr|E1WG32|E1WG32_SALTS Glutamate dehydrogenase OS=Salmonella typhimurium (strain SL1344) GN=gdhA PE=3 SV=1	9	9	26.5	26.8	225610000	436140000	1.93316
	Q8ZRP0;E1W896	>sp|Q8ZRP0|YAET_SALTY Outer membrane protein assembly factor yaeT OS=Salmonella typhimurium GN=yaeT PE=3 SV=1;>tr|E1W896|E1W896_SALTS Outer membrane protein assembly factor BamA OS=Salmonella typhimurium (strain SL1344) GN=yaeT PE=3 SV=1	1	1	1.6	1.1	4894200	9461100	1.93312
	Q7CPU6;E1WHK8	>tr|Q7CPU6|Q7CPU6_SALTY Fructose-bisphosphate aldolase OS=Salmonella typhimurium GN=fba PE=3 SV=1;>tr|E1WHK8|E1WHK8_SALTS Fructose 1,6-bisphosphate aldolase OS=Salmonella typhimurium (strain SL1344) GN=fba PE=4 SV=1	6	10	16.7	29.2	185970000	355070000	1.90929
	Q8ZPS5;E1WFL2	>sp|Q8ZPS5|YDIU_SALTY UPF0061 protein ydiU OS=Salmonella typhimurium GN=ydiU PE=3 SV=1;>tr|E1WFL2|E1WFL2_SALTS UPF0061 protein ydiU OS=Salmonella typhimurium (strain SL1344) GN=ydiU PE=3 SV=1	1	2	2.7	4.4	21686000	40646000	1.8743
	P0A1H5;E1WEJ0	>sp|P0A1H5|EFTU_SALTY Elongation factor Tu OS=Salmonella typhimurium GN=tufA PE=3 SV=2;>tr|E1WEJ0|E1WEJ0_SALTS Elongation factor Tu OS=Salmonella typhimurium (strain SL1344) GN=tufB PE=3 SV=1	42	47	65	73.9	23739000000	44259000000	1.8644
	P58661;E1W729	>sp|P58661|AAT_SALTY Aspartate aminotransferase OS=Salmonella typhimurium GN=aspC PE=3 SV=1;>tr|E1W729|E1W729_SALTS Aspartate aminotransferase OS=Salmonella typhimurium (strain SL1344) GN=aspC PE=3 SV=1	13	14	29.5	35.1	707000000	1309000000	1.85149
	Q8ZLR3;E1WIB4	>tr|Q8ZLR3|Q8ZLR3_SALTY Glutamate synthase, small subunit OS=Salmonella typhimurium GN=gltD PE=4 SV=1;>tr|E1WIB4|E1WIB4_SALTS Glutamate synthase (NADPH) small chain OS=Salmonella typhimurium (strain SL1344) GN=gltD PE=4 SV=1	2	3	4.4	7.2	36487000	67338000	1.84553
	P05416;E1WIW1	>sp|P05416|GLGA_SALTY Glycogen synthase OS=Salmonella typhimurium GN=glgA PE=3 SV=2;>tr|E1WIW1|E1WIW1_SALTS Glycogen synthase OS=Salmonella typhimurium (strain SL1344) GN=glgA PE=3 SV=1	7	10	15.3	21	156020000	287560000	1.8431
	Q8ZNF7;E1WCD3	>tr|Q8ZNF7|Q8ZNF7_SALTY Putative nucleotide-utilizing enzyme related to molybdopterin-biosynthesis OS=Salmonella typhimurium GN=STM2293 PE=4 SV=1;>tr|E1WCD3|E1WCD3_SALTS CinA-like protein OS=Salmonella typhimurium (strain SL1344) GN=SL1344_2262 PE=3 SV=1	4	5	10.1	18.1	90301000	165460000	1.83232
	P10368;E1WH07	>sp|P10368|HIS7_SALTY Histidine biosynthesis bifunctional protein hisB OS=Salmonella typhimurium GN=hisB PE=3 SV=2;>tr|E1WH07|E1WH07_SALTS Histidine biosynthesis bifunctional protein HisB OS=Salmonella typhimurium (strain SL1344) GN=hisB PE=3 SV=1	1	2	2.8	9.6	16807000	30775000	1.83108
	P24517;E1WBA9	>sp|P24517|RADA_SALTY DNA repair protein radA OS=Salmonella typhimurium GN=radA PE=3 SV=3;>tr|E1WBA9|E1WBA9_SALTS DNA repair protein radA OS=Salmonella typhimurium (strain SL1344) GN=radA PE=3 SV=1	14	22	32.6	47.2	731170000	1337000000	1.82858
	O54297;E1WIJ3	>sp|O54297|RS4_SALTY 30S ribosomal protein S4 OS=Salmonella typhimurium GN=rpsD PE=1 SV=3;>tr|E1WIJ3|E1WIJ3_SALTS 30S ribosomal protein S4 OS=Salmonella typhimurium (strain SL1344) GN=rpsD PE=3 SV=1	4	7	17.5	29.1	66630000	121660000	1.8259
	Q7CQT9;E1W712	>tr|Q7CQT9|Q7CQT9_SALTY 30S ribosomal subunit protein S1 OS=Salmonella typhimurium GN=rpsA PE=4 SV=1;>tr|E1W712|E1W712_SALTS 30S ribosomal protein S1 OS=Salmonella typhimurium (strain SL1344) GN=rpsA PE=3 SV=1	7	9	17.1	18.7	135950000	245920000	1.8089
	P0A2F4;E1WFU5	>sp|P0A2F4|SODF_SALTY Superoxide dismutase [Fe] OS=Salmonella typhimurium GN=sodB PE=3 SV=2;>tr|E1WFU5|E1WFU5_SALTS Superoxide dismutase OS=Salmonella typhimurium (strain SL1344) GN=sodB PE=3 SV=1	1	3	3.6	18.1	30443000	55036000	1.80784
	Q8ZPI3;E1WBK6	>tr|Q8ZPI3|Q8ZPI3_SALTY Putative succinate-semialdehyde dehydrogenase OS=Salmonella typhimurium GN=yneI PE=4 SV=1;>tr|E1WBK6|E1WBK6_SALTS Hypothetical oxidoreductase OS=Salmonella typhimurium (strain SL1344) GN=yneI PE=3 SV=1	7	9	18	25.8	131160000	236970000	1.80672
	P60802;E1WCL0	>sp|P60802|PDXB_SALTY Erythronate-4-phosphate dehydrogenase OS=Salmonella typhimurium GN=pdxB PE=3 SV=1;>tr|E1WCL0|E1WCL0_SALTS Erythronate-4-phosphate dehydrogenase OS=Salmonella typhimurium (strain SL1344) GN=pdxB PE=3 SV=1	1	1	3.7	3.7	7889500	14196000	1.79935
	P0A1R0;E1WF48	>sp|P0A1R0|HFQ_SALTY Protein hfq OS=Salmonella typhimurium GN=hfq PE=1 SV=2;>tr|E1WF48|E1WF48_SALTS Protein hfq OS=Salmonella typhimurium (strain SL1344) GN=hfQ PE=3 SV=1	2	3	26.5	39.2	49835000	89321000	1.79233
	P58696;E1W731	>sp|P58696|SYN_SALTY Asparaginyl-tRNA synthetase OS=Salmonella typhimurium GN=asnS PE=3 SV=2;>tr|E1W731|E1W731_SALTS Asparagine--tRNA ligase OS=Salmonella typhimurium (strain SL1344) GN=asnS PE=3 SV=1	5	6	11.8	15.2	60183000	107620000	1.78821
	P37418;E1WCE5	>sp|P37418|MENE_SALTY 2-succinylbenzoate--CoA ligase OS=Salmonella typhimurium GN=menE PE=3 SV=2;>tr|E1WCE5|E1WCE5_SALTS O-succinylbenzoic acid-CoA ligase OS=Salmonella typhimurium (strain SL1344) GN=menE PE=3 SV=1	4	5	13	16.3	60770000	108110000	1.779
	E1WJB1;E1W739;Q8ZQA9;O84890	>tr|E1WJB1|E1WJB1_SALTS Predicted bacteriophage protein OS=Salmonella typhimurium (strain SL1344) GN=SL1344_2597.1 PE=4 SV=1;>tr|E1W739|E1W739_SALTS Predicted bacteriophage protein OS=Salmonella typhimurium (strain SL1344) GN=SL1344_0945 PE=4 SV=1;>tr|Q8ZQ	1	2	3	5.4	50112000	87761000	1.7513
	P37439;E1WF72	>sp|P37439|PTGCB_SALTY PTS system glucose-specific EIICB component OS=Salmonella typhimurium GN=ptsG PE=3 SV=2;>tr|E1WF72|E1WF72_SALTS PTS system, glucose-specific IIBC component OS=Salmonella typhimurium (strain SL1344) GN=ptsG PE=4 SV=1	2	4	4.2	9.6	55757000	97306000	1.74518
	E1W9N1;P66869	>tr|E1W9N1|E1W9N1_SALTS Succinyl-CoA ligase [ADP-forming] subunit beta OS=Salmonella typhimurium (strain SL1344) GN=sucC PE=3 SV=1;>sp|P66869|SUCC_SALTY Succinyl-CoA ligase [ADP-forming] subunit beta OS=Salmonella typhimurium GN=sucC PE=3 SV=1	10	14	25.5	35.6	407720000	706950000	1.73391
	E1W8A8;Q8ZRN5	>tr|E1W8A8|E1W8A8_SALTS tRNA(Ile)-lysidine synthase OS=Salmonella typhimurium (strain SL1344) GN=mesJ PE=3 SV=1;>sp|Q8ZRN5|TILS_SALTY tRNA(Ile)-lysidine synthase OS=Salmonella typhimurium GN=tilS PE=3 SV=1	5	7	12.9	20.6	98155000	168760000	1.71932
	P25852;E1WEL8	>sp|P25852|ZRAR_SALTY Transcriptional regulatory protein zraR OS=Salmonella typhimurium GN=zraR PE=1 SV=2;>tr|E1WEL8|E1WEL8_SALTS Transcriptional regulatory protein OS=Salmonella typhimurium (strain SL1344) GN=hydG PE=4 SV=1	8	10	20.2	26.1	149920000	255710000	1.70564
	P15717;E1W7Y3	>sp|P15717|LEUC1_SALTY 3-isopropylmalate dehydratase large subunit 1 OS=Salmonella typhimurium GN=leuC1 PE=3 SV=4;>tr|E1W7Y3|E1W7Y3_SALTS 3-isopropylmalate dehydratase large subunit OS=Salmonella typhimurium (strain SL1344) GN=leuC PE=3 SV=1	18	21	43.6	49.8	906070000	1540900000	1.70064
	Q8ZNG3;E1WCC6	>tr|Q8ZNG3|Q8ZNG3_SALTY Sn-glycerol-3-phosphate dehydrogenase (Anaerobic), K-small subunit OS=Salmonella typhimurium GN=glpC PE=4 SV=1;>tr|E1WCC6|E1WCC6_SALTS Anaerobic glycerol-3-phosphate dehydrogenase subunit C OS=Salmonella typhimurium (strain SL1344)	4	7	9.3	19.2	49734000	84034000	1.68967
	P0A1H3;E1WIM3	>sp|P0A1H3|EFG_SALTY Elongation factor G OS=Salmonella typhimurium GN=fusA PE=3 SV=2;>tr|E1WIM3|E1WIM3_SALTS Elongation factor G OS=Salmonella typhimurium (strain SL1344) GN=fusA PE=3 SV=1	6	7	11.9	13.1	83390000	140590000	1.68593
	Q8ZKL6;E1WEH8	>sp|Q8ZKL6|ARLY_SALTY Argininosuccinate lyase OS=Salmonella typhimurium GN=argH PE=3 SV=1;>tr|E1WEH8|E1WEH8_SALTS Argininosuccinate lyase OS=Salmonella typhimurium (strain SL1344) GN=argH PE=3 SV=1	29	32	64	68.8	2002400000	3369300000	1.68263
	Q8ZNJ3;E1WC74;P74874	>tr|Q8ZNJ3|Q8ZNJ3_SALTY Acetylation of the O-antigen (LPS) OS=Salmonella typhimurium GN=oafA PE=4 SV=1;>tr|E1WC74|E1WC74_SALTS Hypothetical lipopolysaccharide modification acyltransferase OS=Salmonella typhimurium (strain SL1344) GN=oafA PE=4 SV=1;>tr|P748	20	28	27.8	38.4	1045700000	1754300000	1.67763
	P40861;E1W8I6	>sp|P40861|PROA_SALTY Gamma-glutamyl phosphate reductase OS=Salmonella typhimurium GN=proA PE=3 SV=2;>tr|E1W8I6|E1W8I6_SALTS Gamma-glutamyl phosphate reductase OS=Salmonella typhimurium (strain SL1344) GN=proA PE=3 SV=1	13	15	27.2	36.8	471470000	773560000	1.64074
	Q8ZQR3;E1W9S4	>tr|Q8ZQR3|Q8ZQR3_SALTY Putative pectinesterase OS=Salmonella typhimurium GN=ybhC PE=3 SV=1;>tr|E1W9S4|E1W9S4_SALTS Possible pectinesterase OS=Salmonella typhimurium (strain SL1344) GN=ybhC PE=3 SV=1	8	10	26	29.3	251150000	410570000	1.63476
	P0A2M7;E1WHS3	>sp|P0A2M7|UXUA_SALTY Mannonate dehydratase OS=Salmonella typhimurium GN=uxuA PE=3 SV=1;>tr|E1WHS3|E1WHS3_SALTS Mannonate dehydratase OS=Salmonella typhimurium (strain SL1344) GN=uxuA PE=3 SV=1	1	1	3	3	11592000	18828000	1.62422
	P0A2N6;E1WCR2	>sp|P0A2N6|ZIPA_SALTY Cell division protein zipA homolog OS=Salmonella typhimurium GN=zipA PE=3 SV=1;>tr|E1WCR2|E1WCR2_SALTS Cell division protein ZipA homolog OS=Salmonella typhimurium (strain SL1344) GN=zipA PE=3 SV=1	16	13	47	39.9	2887300000	4631200000	1.60399
	Q8ZL16;E1WDL6	>tr|Q8ZL16|Q8ZL16_SALTY Putative cytoplasmic protein OS=Salmonella typhimurium GN=STM3791 PE=4 SV=1;>tr|E1WDL6|E1WDL6_SALTS Uncharacterized protein OS=Salmonella typhimurium (strain SL1344) GN=SL1344_3757 PE=4 SV=1	4	6	10.1	17.5	51644000	80896000	1.56642
	Q8ZQ40;E1W7F0	>sp|Q8ZQ40|WRBA_SALTY Flavoprotein wrbA OS=Salmonella typhimurium GN=wrbA PE=3 SV=3;>tr|E1W7F0|E1W7F0_SALTS Flavoprotein WrbA OS=Salmonella typhimurium (strain SL1344) GN=wrbA PE=3 SV=1	14	15	59.1	59.1	1862500000	2871600000	1.5418
	E1WI83;Q8ZLS6	>tr|E1WI83|E1WI83_SALTS Penicillin-binding protein (D-alanyl-D-alanine carboxypeptidase) OS=Salmonella typhimurium (strain SL1344) GN=dacB PE=4 SV=1;>tr|Q8ZLS6|Q8ZLS6_SALTY D-alanyl-D-alanine carboxypeptidase OS=Salmonella typhimurium GN=dacB PE=4 SV=1	16	16	31	40.5	481660000	741820000	1.54013
	Q8ZPF6;E1WBN5	>tr|Q8ZPF6|Q8ZPF6_SALTY Putative coiled-coil protein OS=Salmonella typhimurium GN=STM1554 PE=4 SV=1;>tr|E1WBN5|E1WBN5_SALTS Uncharacterized protein OS=Salmonella typhimurium (strain SL1344) GN=SL1344_1484 PE=4 SV=1	4	6	9	12.7	54318000	83275000	1.5331
	Q8ZRT1;E1W825	>tr|Q8ZRT1|Q8ZRT1_SALTY Pyruvate dehydrogenase OS=Salmonella typhimurium GN=aceF PE=3 SV=1;>tr|E1W825|E1W825_SALTS Dihydrolipoamide acetyltransferase component (E2) of pyruvate dehydrogenase OS=Salmonella typhimurium (strain SL1344) GN=aceF PE=3 SV=1	2	2	4.5	4.5	25492000	37866000	1.48541
	Q8ZLZ9;E1WHW6	>sp|Q8ZLZ9|QSEC_SALTY Sensor protein qseC OS=Salmonella typhimurium GN=qseC PE=3 SV=1;>tr|E1WHW6|E1WHW6_SALTS Probable two-component system sensor histidine kinase OS=Salmonella typhimurium (strain SL1344) GN=ygiY PE=4 SV=1	2	3	5.8	8.9	23071000	34236000	1.48394
	Q8ZMM1;E1WA41	>tr|Q8ZMM1|Q8ZMM1_SALTY 4-aminobutyrate aminotransferase OS=Salmonella typhimurium GN=gabT PE=3 SV=1;>tr|E1WA41|E1WA41_SALTS 4-aminobutyrate aminotransferase OS=Salmonella typhimurium (strain SL1344) GN=gabT PE=3 SV=1	18	21	42.4	49.9	1144900000	1698100000	1.48319
	P0A1Q4;E1WET6	>sp|P0A1Q4|DNAB_SALTY Replicative DNA helicase OS=Salmonella typhimurium GN=dnaB PE=3 SV=1;>tr|E1WET6|E1WET6_SALTS Replicative DNA helicase OS=Salmonella typhimurium (strain SL1344) GN=dnaB PE=4 SV=1	16	23	37.2	50.3	718930000	1056200000	1.46913
	Q8ZN58;E1WIY8	>sp|Q8ZN58|EX7L_SALTY Exodeoxyribonuclease 7 large subunit OS=Salmonella typhimurium GN=xseA PE=3 SV=1;>tr|E1WIY8|E1WIY8_SALTS Exodeoxyribonuclease 7 large subunit OS=Salmonella typhimurium (strain SL1344) GN=xseA PE=3 SV=1	11	14	27.4	34.1	242880000	356010000	1.46579
	Q8ZN72;E1WCX2	>tr|Q8ZN72|Q8ZN72_SALTY Lipoprotein-34 OS=Salmonella typhimurium GN=nlpB PE=4 SV=1;>tr|E1WCX2|E1WCX2_SALTS Hypothetical lipoprotein OS=Salmonella typhimurium (strain SL1344) GN=nlpB PE=4 SV=1	1	2	3.5	5.8	42032000	61278000	1.45789
	Q7CP89;E1WAU2	>tr|Q7CP89|Q7CP89_SALTY Putative hemolysin-related protein OS=Salmonella typhimurium GN=ytfL PE=4 SV=1;>tr|E1WAU2|E1WAU2_SALTS Hypothetical membrane protein OS=Salmonella typhimurium (strain SL1344) GN=ytfL PE=4 SV=1	19	19	36.9	36.2	806000000	1173500000	1.45596
	Q8ZPL0;E1WBG1	>tr|Q8ZPL0|Q8ZPL0_SALTY Pyridine nucleotide transhydrogenase, alpha subunit OS=Salmonella typhimurium GN=pntA PE=4 SV=1;>tr|E1WBG1|E1WBG1_SALTS Pyridine nucleotide transhydrogenase subunit-alpha OS=Salmonella typhimurium (strain SL1344) GN=pntA PE=4 SV=1	10	12	20.8	25.9	256250000	371510000	1.4498
	P02936;E1W7A2;A5JP12;Q9L6I9	>sp|P02936|OMPA_SALTY Outer membrane protein A OS=Salmonella typhimurium GN=ompA PE=3 SV=2;>tr|E1W7A2|E1W7A2_SALTS Outer membrane protein A OS=Salmonella typhimurium (strain SL1344) GN=ompA PE=3 SV=1;>tr|A5JP12|A5JP12_SALTY Outer membrane protein A OS=Salm	46	47	76.3	82.6	13695000000	19760000000	1.44286
	Q7CQX4;E1W9N0	>tr|Q7CQX4|Q7CQX4_SALTY 2-oxoglutarate dehydrogenase (Dihydrolipoyltranssuccinase E2 component) OS=Salmonella typhimurium GN=sucB PE=3 SV=1;>tr|E1W9N0|E1W9N0_SALTS Dihydrolipoamide succinyltransferase component (E2) OS=Salmonella typhimurium (strain SL1344	18	22	39.1	46.5	1366500000	1970600000	1.44208
	P0A7V6;E1WIL1	>sp|P0A7V6|RS3_SALTY 30S ribosomal protein S3 OS=Salmonella typhimurium GN=rpsC PE=3 SV=2;>tr|E1WIL1|E1WIL1_SALTS 30S ribosomal protein S3 OS=Salmonella typhimurium (strain SL1344) GN=rpsC PE=3 SV=1	10	12	42.5	49.4	1229500000	1771300000	1.44067
	Q8ZLY4;E1WHZ1	>sp|Q8ZLY4|CCA_SALTY Multifunctional CCA protein OS=Salmonella typhimurium GN=cca PE=3 SV=1;>tr|E1WHZ1|E1WHZ1_SALTS Multifunctional CCA protein OS=Salmonella typhimurium (strain SL1344) GN=cca PE=3 SV=1	12	15	29.8	41.9	322690000	456750000	1.41545
	P65921;E1WAJ7	>sp|P65921|PYRG_SALTY CTP synthase OS=Salmonella typhimurium GN=pyrG PE=3 SV=2;>tr|E1WAJ7|E1WAJ7_SALTS CTP synthase OS=Salmonella typhimurium (strain SL1344) GN=pyrG PE=3 SV=1	1	1	1.8	1.8	12738000	17861000	1.40218
	P06187;E1WB58	>sp|P06187|T1S_SALTY Type-1 restriction enzyme StySJI specificity protein OS=Salmonella typhimurium GN=hsdS PE=3 SV=1;>tr|E1WB58|E1WB58_SALTS Type I restriction enzyme OS=Salmonella typhimurium (strain SL1344) GN=hsdS PE=4 SV=1	17	22	38.2	50.3	619530000	867160000	1.39971
	Q8ZLH4;E1WIV2	>tr|Q8ZLH4|Q8ZLH4_SALTY Sn-glycerol-3-phosphate dehydrogenase OS=Salmonella typhimurium GN=glpD PE=3 SV=1;>tr|E1WIV2|E1WIV2_SALTS Aerobic glycerol-3-phosphate dehydrogenase OS=Salmonella typhimurium (strain SL1344) GN=glpD PE=3 SV=1	10	11	24.5	24.9	221610000	308070000	1.39014
	Q8ZK29;E1WB11	>sp|Q8ZK29|AMPA_SALTY Probable cytosol aminopeptidase OS=Salmonella typhimurium GN=pepA PE=3 SV=1;>tr|E1WB11|E1WB11_SALTS Probable cytosol aminopeptidase OS=Salmonella typhimurium (strain SL1344) GN=pepA PE=3 SV=1	2	1	4.4	1.6	39081000	54160000	1.38584
	Q8ZMD0;E1WAL6	>tr|Q8ZMD0|Q8ZMD0_SALTY L-serine dehydratase OS=Salmonella typhimurium GN=sdaB PE=4 SV=1;>tr|E1WAL6|E1WAL6_SALTS L-serine dehydratase 2 (L-serine deaminase 2) OS=Salmonella typhimurium (strain SL1344) GN=sdaB PE=4 SV=1	21	20	44	41.3	1336700000	1850300000	1.38423
	Q8ZQU3;E1W9M7	>sp|Q8ZQU3|DHSA_SALTY Succinate dehydrogenase flavoprotein subunit OS=Salmonella typhimurium GN=sdhA PE=3 SV=1;>tr|E1W9M7|E1W9M7_SALTS Succinate dehydrogenase flavoprotein subunit OS=Salmonella typhimurium (strain SL1344) GN=sdhA PE=4 SV=1	1	1	1.5	1.5	9580600	13041000	1.36119
	P66950;E1WCX8	>sp|P66950|YFGC_SALTY TPR repeat-containing protein yfgC OS=Salmonella typhimurium GN=yfgC PE=4 SV=1;>tr|E1WCX8|E1WCX8_SALTS Hypothetical exported protein OS=Salmonella typhimurium (strain SL1344) GN=SL1344_2457 PE=4 SV=1	14	19	31	42.3	634940000	864200000	1.36107
	Q8ZQD4;E1W6Z3	>sp|Q8ZQD4|LOLA_SALTY Outer-membrane lipoprotein carrier protein OS=Salmonella typhimurium GN=lolA PE=3 SV=2;>tr|E1W6Z3|E1W6Z3_SALTS Outer-membrane lipoprotein carrier protein OS=Salmonella typhimurium (strain SL1344) GN=lolA PE=3 SV=1	5	9	29.6	49.3	144310000	194610000	1.34856
	Q8ZPW4;E1WFE9	>tr|Q8ZPW4|Q8ZPW4_SALTY Putative methyl-accepting chemotaxis protein OS=Salmonella typhimurium GN=yeaJ PE=4 SV=1;>tr|E1WFE9|E1WFE9_SALTS Conserved hypothetical membrane protein OS=Salmonella typhimurium (strain SL1344) GN=yeaJ PE=4 SV=1	1	1	2.6	2.6	17143000	23059000	1.3451
	Q8ZLS5;E1WI84	>tr|Q8ZLS5|Q8ZLS5_SALTY Putative GTP-binding protein OS=Salmonella typhimurium GN=yhbZ PE=4 SV=1;>tr|E1WI84|E1WI84_SALTS GTPase obg OS=Salmonella typhimurium (strain SL1344) GN=obg PE=3 SV=1	13	19	30.8	35.6	1294900000	1735800000	1.34049
	P51066;E1WEM4	>sp|P51066|ACEA_SALTY Isocitrate lyase OS=Salmonella typhimurium GN=aceA PE=3 SV=2;>tr|E1WEM4|E1WEM4_SALTS Isocitrate lyase OS=Salmonella typhimurium (strain SL1344) GN=aceA PE=4 SV=1	12	22	36.4	47.2	774440000	1031000000	1.33128
	Q7CR27;E1W8V2	>tr|Q7CR27|Q7CR27_SALTY Cytochrome o ubiquinol oxidase subunit I OS=Salmonella typhimurium GN=cyoB PE=3 SV=1;>tr|E1W8V2|E1W8V2_SALTS Cytochrome o ubiquinol oxidase subunit I OS=Salmonella typhimurium (strain SL1344) GN=cyoB PE=3 SV=1	41	36	38.8	32.4	3361900000	4444100000	1.3219
	Q7CP66;E1WB98	>sp|Q7CP66|TYPH_SALTY Thymidine phosphorylase OS=Salmonella typhimurium GN=deoA PE=3 SV=1;>tr|E1WB98|E1WB98_SALTS Thymidine phosphorylase OS=Salmonella typhimurium (strain SL1344) GN=deoA PE=3 SV=1	30	25	66.4	62.7	1309500000	1710800000	1.30645
	P60428;E1WIL4	>sp|P60428|RL2_SALTY 50S ribosomal protein L2 OS=Salmonella typhimurium GN=rplB PE=3 SV=1;>tr|E1WIL4|E1WIL4_SALTS 50S ribosomal protein L2 OS=Salmonella typhimurium (strain SL1344) GN=rplB PE=3 SV=1	8	8	34.1	35.9	360120000	466540000	1.29551
	P26416;E1WGL0	>sp|P26416|FLIK_SALTY Flagellar hook-length control protein OS=Salmonella typhimurium GN=fliK PE=3 SV=2;>tr|E1WGL0|E1WGL0_SALTS Flagellar hook-length control protein OS=Salmonella typhimurium (strain SL1344) GN=fliK PE=4 SV=1	4	6	12.3	23	98312000	126760000	1.28936
	E1W9D9;Q8ZR01	>tr|E1W9D9|E1W9D9_SALTS Rare lipoprotein A OS=Salmonella typhimurium (strain SL1344) GN=rlpA PE=3 SV=1;>sp|Q8ZR01|RLPA_SALTY Rare lipoprotein A OS=Salmonella typhimurium GN=rlpA PE=3 SV=1	15	15	44.2	41.7	1231000000	1586600000	1.28887
	E1WEM9;P40730	>tr|E1WEM9|E1WEM9_SALTS Hypothetical membrane protein OS=Salmonella typhimurium (strain SL1344) GN=yjbB PE=4 SV=1;>sp|P40730|YJBB_SALTY Uncharacterized protein yjbB OS=Salmonella typhimurium GN=yjbB PE=4 SV=2	3	4	7.1	8.7	37004000	47322000	1.27883
	P66313;E1WIK2	>sp|P66313|RL6_SALTY 50S ribosomal protein L6 OS=Salmonella typhimurium GN=rplF PE=3 SV=2;>tr|E1WIK2|E1WIK2_SALTS 50S ribosomal protein L6 OS=Salmonella typhimurium (strain SL1344) GN=rplF PE=3 SV=1	1	2	6.8	11.9	32006000	40698000	1.27157
	Q7CPZ7;E1WJG4	>tr|Q7CPZ7|Q7CPZ7_SALTY 4.5S-RNP protein OS=Salmonella typhimurium GN=ffh PE=4 SV=1;>tr|E1WJG4|E1WJG4_SALTS Signal recognition particle protein OS=Salmonella typhimurium (strain SL1344) GN=ffh PE=4 SV=1	28	29	51.4	58.1	3272600000	4100800000	1.25307
	P19264;E1WCU2	>sp|P19264|EUTB_SALTY Ethanolamine ammonia-lyase heavy chain OS=Salmonella typhimurium GN=eutB PE=4 SV=2;>tr|E1WCU2|E1WCU2_SALTS Ethanolamine ammonia-lyase heavy chain OS=Salmonella typhimurium (strain SL1344) GN=eutB PE=4 SV=1	2	2	4.9	6.4	24051000	29856000	1.24136
	Q8ZLZ4;E1WHX4	>tr|Q8ZLZ4|Q8ZLZ4_SALTY Outer membrane channel OS=Salmonella typhimurium GN=tolC PE=4 SV=1;>tr|E1WHX4|E1WHX4_SALTS Outer membrane protein TolC OS=Salmonella typhimurium (strain SL1344) GN=tolC PE=4 SV=1	40	43	68.8	75.4	5064700000	6265200000	1.23703
	Q8ZKI5;E1WER1	>tr|Q8ZKI5|Q8ZKI5_SALTY Aspartokinase OS=Salmonella typhimurium GN=lysC PE=3 SV=1;>tr|E1WER1|E1WER1_SALTS Aspartokinase OS=Salmonella typhimurium (strain SL1344) GN=lysC PE=3 SV=1	21	24	47.9	46.3	1545800000	1912200000	1.23703
	P40790;E1WF95	>sp|P40790|POTA_SALTY Spermidine/putrescine import ATP-binding protein potA OS=Salmonella typhimurium GN=potA PE=3 SV=2;>tr|E1WF95|E1WF95_SALTS Spermidine/putrescine transport ATP-binding protein PotA (ABC superfamily) OS=Salmonella typhimurium (strain SL1	13	18	32.8	46	536650000	662800000	1.23507
	Q8ZLT0;E1WI73	>sp|Q8ZLT0|ASSY_SALTY Argininosuccinate synthase OS=Salmonella typhimurium GN=argG PE=3 SV=3;>tr|E1WI73|E1WI73_SALTS Argininosuccinate synthase OS=Salmonella typhimurium (strain SL1344) GN=argG PE=3 SV=1	38	37	70	69.8	4725200000	5798700000	1.22719
	E1WJA8	>tr|E1WJA8|E1WJA8_SALTS Predicted bacteriophage protein OS=Salmonella typhimurium (strain SL1344) GN=SL1344_2594 PE=4 SV=1	17	19	44.9	45.2	2711000000	3308900000	1.22055
	Q8ZN52;E1WJ01	>sp|Q8ZN52|RLMN_SALTY Ribosomal RNA large subunit methyltransferase N OS=Salmonella typhimurium GN=rlmN PE=3 SV=1;>tr|E1WJ01|E1WJ01_SALTS Ribosomal RNA large subunit methyltransferase N OS=Salmonella typhimurium (strain SL1344) GN=rlmN PE=3 SV=1	17	19	38.9	43	1390100000	1693800000	1.21847
	P0A2K5;E1WE32	>sp|P0A2K5|UBIE_SALTY Ubiquinone/menaquinone biosynthesis methyltransferase ubiE OS=Salmonella typhimurium GN=ubiE PE=3 SV=1;>tr|E1WE32|E1WE32_SALTS Ubiquinone/menaquinone biosynthesis methyltransferase ubiE OS=Salmonella typhimurium (strain SL1344) GN=ubi	6	5	25.5	20.7	73180000	88963000	1.21567
	Q8ZKC3;E1WF13	>sp|Q8ZKC3|DSBD_SALTY Thiol:disulfide interchange protein dsbD OS=Salmonella typhimurium GN=dsbD PE=3 SV=1;>tr|E1WF13|E1WF13_SALTS Thiol:disulfide interchange protein DsbD OS=Salmonella typhimurium (strain SL1344) GN=dsbD PE=3 SV=1	2	4	5.1	11.1	83150000	101060000	1.21539
	P27030;E1WEA2	>sp|P27030|RHAB_SALTY Rhamnulokinase OS=Salmonella typhimurium GN=rhaB PE=3 SV=1;>tr|E1WEA2|E1WEA2_SALTS Rhamnulokinase OS=Salmonella typhimurium (strain SL1344) GN=rhaB PE=3 SV=1	42	41	55.2	58.3	4672000000	5663400000	1.2122
	Q8ZQ14;E1WF66	>tr|Q8ZQ14|Q8ZQ14_SALTY 3-oxoacyl-[acyl-carrier-protein] synthase II OS=Salmonella typhimurium GN=fabF PE=3 SV=1;>tr|E1WF66|E1WF66_SALTS 3-oxoacyl-[acyl-carrier-protein] synthase 2 OS=Salmonella typhimurium (strain SL1344) GN=fabF PE=3 SV=1	44	43	83.1	80.6	10303000000	12465000000	1.20984
	Q8ZRQ8;E1W856	>sp|Q8ZRQ8|PCNB_SALTY Poly(A) polymerase OS=Salmonella typhimurium GN=pcnB PE=3 SV=2;>tr|E1W856|E1W856_SALTS Poly(A) polymerase OS=Salmonella typhimurium (strain SL1344) GN=pcnB PE=3 SV=1	27	26	49.5	58.1	2816800000	3404800000	1.20875
	P27135;E1WEA5	>sp|P27135|RHAT_SALTY L-rhamnose-proton symporter OS=Salmonella typhimurium GN=rhaT PE=3 SV=1;>tr|E1WEA5|E1WEA5_SALTS L-rhamnose-proton symporter OS=Salmonella typhimurium (strain SL1344) GN=rhaT PE=3 SV=1	5	5	13.1	9.3	195290000	235140000	1.20406
	Q8ZKP3;E1WEE1	>sp|Q8ZKP3|GLPK_SALTY Glycerol kinase OS=Salmonella typhimurium GN=glpK PE=3 SV=3;>tr|E1WEE1|E1WEE1_SALTS Glycerol kinase OS=Salmonella typhimurium (strain SL1344) GN=glpK PE=3 SV=1	35	36	60.8	58.2	3494300000	4201900000	1.2025
	Q8ZNE2;E1WCF8	>tr|Q8ZNE2|Q8ZNE2_SALTY NADH dehydrogenase I chain L OS=Salmonella typhimurium GN=nuoL PE=3 SV=1;>tr|E1WCF8|E1WCF8_SALTS NADH dehydrogenase I chain L OS=Salmonella typhimurium (strain SL1344) GN=nuoL PE=3 SV=1	3	2	5.2	3.8	42069000	50370000	1.19732
	Q8ZPU9;E1WFH3	>sp|Q8ZPU9|ASTB_SALTY N-succinylarginine dihydrolase OS=Salmonella typhimurium GN=astB PE=2 SV=1;>tr|E1WFH3|E1WFH3_SALTS N-succinylarginine dihydrolase OS=Salmonella typhimurium (strain SL1344) GN=astB PE=3 SV=1	11	15	27.5	34	389000000	465510000	1.19668
	Q5QJQ4;Q5QJP8;Q3HNN8;Q03447	>tr|Q5QJQ4|Q5QJQ4_SALTY Aminoglycoside 3-phosphotransferase type 1 OS=Salmonella typhimurium GN=aph(3)-I PE=4 SV=1;>tr|Q5QJP8|Q5QJP8_SALTY Aminoglycoside 3-phosphotransferase type I OS=Salmonella typhimurium GN=aph(3)-I PE=4 SV=1;>tr|Q3HNN8|Q3HNN8_SALT	3	4	14	18.5	38263000	45745000	1.19554
	P0A1H9;E1W899	>sp|P0A1H9|FABZ_SALTY (3R)-hydroxymyristoyl-[acyl-carrier-protein] dehydratase OS=Salmonella typhimurium GN=fabZ PE=3 SV=1;>tr|E1W899|E1W899_SALTS (3R)-hydroxymyristoyl-[acyl-carrier-protein] dehydratase OS=Salmonella typhimurium (strain SL1344) GN=fabZ PE	1	1	6	5.3	13168000	15740000	1.19532
	P63923;E1WB99	>sp|P63923|DEOB_SALTY Phosphopentomutase OS=Salmonella typhimurium GN=deoB PE=3 SV=1;>tr|E1WB99|E1WB99_SALTS Phosphopentomutase OS=Salmonella typhimurium (strain SL1344) GN=deoB PE=3 SV=1	33	32	62.7	59.7	4392200000	5247800000	1.1948
	Q8ZRC0;E1W8V9	>sp|Q8ZRC0|CLPX_SALTY ATP-dependent Clp protease ATP-binding subunit clpX OS=Salmonella typhimurium GN=clpX PE=3 SV=1;>tr|E1W8V9|E1W8V9_SALTS ATP-dependent Clp protease ATP-binding subunit ClpX OS=Salmonella typhimurium (strain SL1344) GN=clpX PE=3 SV=1	38	40	70.9	76.4	6781500000	8101700000	1.19468
	O52765;E1WIZ8	>sp|O52765|SYH_SALTY Histidyl-tRNA synthetase OS=Salmonella typhimurium GN=hisS PE=1 SV=4;>tr|E1WIZ8|E1WIZ8_SALTS Histidine--tRNA ligase OS=Salmonella typhimurium (strain SL1344) GN=hisS PE=3 SV=1	45	43	70	77.6	8272500000	9845600000	1.19016
	O30911;E1WEE6	>sp|O30911|HSLU_SALTY ATP-dependent hsl protease ATP-binding subunit hslU OS=Salmonella typhimurium GN=hslU PE=3 SV=2;>tr|E1WEE6|E1WEE6_SALTS ATP-dependent protease ATPase subunit HslU OS=Salmonella typhimurium (strain SL1344) GN=hslU PE=3 SV=1	57	56	77.2	77.4	17808000000	21073000000	1.18334
	Q8ZL90;E1WD89	>sp|Q8ZL90|XYLA_SALTY Xylose isomerase OS=Salmonella typhimurium GN=xylA PE=3 SV=1;>tr|E1WD89|E1WD89_SALTS Xylose isomerase OS=Salmonella typhimurium (strain SL1344) GN=xylA PE=3 SV=1	9	9	22.3	23.4	191850000	226870000	1.18254
	P35891;E1WDR4	>sp|P35891|DNAA_SALTY Chromosomal replication initiator protein dnaA OS=Salmonella typhimurium GN=dnaA PE=3 SV=2;>tr|E1WDR4|E1WDR4_SALTS Chromosomal replication initiator protein DnaA OS=Salmonella typhimurium (strain SL1344) GN=dnaA PE=3 SV=1	24	23	50.6	51.1	1309000000	1542600000	1.17846
	Q8ZPU2;E1WFI3	>tr|Q8ZPU2|Q8ZPU2_SALTY Phospho-beta-glucosidase OS=Salmonella typhimurium GN=celF PE=4 SV=1;>tr|E1WFI3|E1WFI3_SALTS Phospho-beta-glucosidase B OS=Salmonella typhimurium (strain SL1344) GN=celF PE=4 SV=1	7	8	15.7	18.8	166190000	195510000	1.17642
	Q8ZP63;E1WC15	>tr|Q8ZP63|Q8ZP63_SALTY Putative ATPase OS=Salmonella typhimurium GN=ycjX PE=4 SV=1;>tr|E1WC15|E1WC15_SALTS Hypothetical ATP-binding protein OS=Salmonella typhimurium (strain SL1344) GN=ycjX PE=4 SV=1	7	8	13.7	16.7	150000000	176080000	1.17387
	P0A295;E1WDY3	>sp|P0A295|RHO_SALTY Transcription termination factor rho OS=Salmonella typhimurium GN=rho PE=3 SV=1;>tr|E1WDY3|E1WDY3_SALTS Transcription termination factor Rho OS=Salmonella typhimurium (strain SL1344) GN=rho PE=3 SV=1	58	49	72.3	69.9	18421000000	21580000000	1.17149
	Q7CQK3;E1WBG2	>tr|Q7CQK3|Q7CQK3_SALTY Pyridine nucleotide transhydrogenase, beta subunit OS=Salmonella typhimurium GN=pntB PE=4 SV=1;>tr|E1WBG2|E1WBG2_SALTS NAD(P) transhydrogenase subunit beta OS=Salmonella typhimurium (strain SL1344) GN=pntB PE=3 SV=1	24	19	44.8	39.2	4648800000	5432100000	1.1685
	Q56073;E1W7N5	>sp|Q56073|DNAK_SALTY Chaperone protein dnaK OS=Salmonella typhimurium GN=dnaK PE=2 SV=2;>tr|E1W7N5|E1W7N5_SALTS Chaperone protein DnaK OS=Salmonella typhimurium (strain SL1344) GN=dnaK PE=3 SV=1	10	16	13.9	27.7	297940000	347870000	1.16758
	P26405;E1WH16	>sp|P26405|RFBK_SALTY Phosphomannomutase OS=Salmonella typhimurium GN=rfbK PE=3 SV=1;>tr|E1WH16|E1WH16_SALTS Phosphomannomutase OS=Salmonella typhimurium (strain SL1344) GN=rfbK PE=3 SV=1	21	21	39	41.3	1159500000	1353200000	1.16705
	Q8ZPV2;E1WFH0	>sp|Q8ZPV2|ASTC_SALTY Succinylornithine transaminase OS=Salmonella typhimurium GN=astC PE=2 SV=1;>tr|E1WFH0|E1WFH0_SALTS Succinylornithine transaminase OS=Salmonella typhimurium (strain SL1344) GN=argD PE=3 SV=1	29	29	53.7	62.5	2771600000	3224300000	1.16334
	Q8ZPQ2;E1WFN8	>tr|Q8ZPQ2|Q8ZPQ2_SALTY Iron-sulfur component of FhuF stability protein OS=Salmonella typhimurium GN=sufD PE=4 SV=1;>tr|E1WFN8|E1WFN8_SALTS Uncharacterized protein OS=Salmonella typhimurium (strain SL1344) GN=sufD PE=4 SV=1	3	3	9.7	9.7	39525000	45962000	1.16286
	Q8ZNK1;E1WHE8	>tr|Q8ZNK1|Q8ZNK1_SALTY Putative membrane protein involved in resistance to lambda and N4 phages OS=Salmonella typhimurium GN=rtn PE=4 SV=1;>tr|E1WHE8|E1WHE8_SALTS Rtn protein OS=Salmonella typhimurium (strain SL1344) GN=rtn PE=4 SV=1	1	1	2.5	2.5	14222000	16493000	1.15968
	Q8ZRD8;E1W8R6	>sp|Q8ZRD8|TGT_SALTY Queuine tRNA-ribosyltransferase OS=Salmonella typhimurium GN=tgt PE=3 SV=1;>tr|E1W8R6|E1W8R6_SALTS Queuine tRNA-ribosyltransferase OS=Salmonella typhimurium (strain SL1344) GN=tgt PE=3 SV=1	21	23	50.7	57.9	1585000000	1830300000	1.15476
	P06179;E1WGJ5;	>sp|P06179|FLIC_SALTY Flagellin OS=Salmonella typhimurium GN=fliC PE=1 SV=4;>tr|E1WGJ5|E1WGJ5_SALTS Flagellin OS=Salmonella typhimurium (strain SL1344) GN=fliC PE=4 SV=1;>tr|A0FLH7|A0FLH7_SALTY Phase I flagellin middle domain variant C3 OS=Salmonella typhi	45	44	76.4	78.6	7770900000	8959300000	1.15293
	Q8ZKY3;E1WDR9	>sp|Q8ZKY3|MNME_SALTY tRNA modification GTPase mnmE OS=Salmonella typhimurium GN=mnmE PE=3 SV=1;>tr|E1WDR9|E1WDR9_SALTS tRNA modification GTPase MnmE OS=Salmonella typhimurium (strain SL1344) GN=thdF PE=3 SV=1	20	20	49.6	47.8	869360000	1002000000	1.15257
	P0A289;E1WHI1	>sp|P0A289|RF2_SALTY Peptide chain release factor 2 OS=Salmonella typhimurium GN=prfB PE=3 SV=1;>tr|E1WHI1|E1WHI1_SALTS Peptide chain release factor 2 OS=Salmonella typhimurium (strain SL1344) GN=prfB PE=3 SV=2	20	19	49.3	46.3	2608800000	2994500000	1.14785
	Q8ZQ05;E1WF80	>tr|Q8ZQ05|Q8ZQ05_SALTY Respiratory NADH dehydrogenase 2 OS=Salmonella typhimurium GN=ndh PE=4 SV=1;>tr|E1WF80|E1WF80_SALTS NADH dehydrogenase OS=Salmonella typhimurium (strain SL1344) GN=ndh PE=4 SV=1	34	28	64.7	65	3752900000	4298400000	1.14535
	Q8ZLL4;E1WIN2	>tr|Q8ZLL4|Q8ZLL4_SALTY Peptidyl-prolyl cis-trans isomerase OS=Salmonella typhimurium GN=slyD PE=3 SV=1;>tr|E1WIN2|E1WIN2_SALTS Peptidyl-prolyl cis-trans isomerase OS=Salmonella typhimurium (strain SL1344) GN=slyD PE=4 SV=1	1	1	4.6	4.6	11874000	13520000	1.13862
	Q8ZNI7;E1WC80	>tr|Q8ZNI7|Q8ZNI7_SALTY Putative phage protein OS=Salmonella typhimurium GN=STM2238 PE=4 SV=1;>tr|E1WC80|E1WC80_SALTS Predicted bacteriophage protein OS=Salmonella typhimurium (strain SL1344) GN=SL1344_2214 PE=4 SV=1	11	10	24.6	22.8	470990000	534550000	1.13495
	P26977;E1WEL9	>sp|P26977|PUR2_SALTY Phosphoribosylamine--glycine ligase OS=Salmonella typhimurium GN=purD PE=3 SV=1;>tr|E1WEL9|E1WEL9_SALTS Phosphoribosylglycineamide synthetase OS=Salmonella typhimurium (strain SL1344) GN=purD PE=3 SV=1	7	6	17.2	18.9	127800000	145000000	1.13459
	Q8ZMB8;E1WAN5	>sp|Q8ZMB8|ARGA_SALTY Amino-acid acetyltransferase OS=Salmonella typhimurium GN=argA PE=3 SV=1;>tr|E1WAN5|E1WAN5_SALTS Amino-acid acetyltransferase OS=Salmonella typhimurium (strain SL1344) GN=argA PE=3 SV=1	10	8	22.8	22.3	201310000	227900000	1.13208
	Q7CPC3;E1WEB3	>tr|Q7CPC3|Q7CPC3_SALTY Sensor protein OS=Salmonella typhimurium GN=cpxA PE=3 SV=1;>tr|E1WEB3|E1WEB3_SALTS Two-component sensor kinase protein OS=Salmonella typhimurium (strain SL1344) GN=cpxA PE=1 SV=1	10	12	23	28.4	363880000	411500000	1.13087
	P15111;E1WFG6	>sp|P15111|DHE4_SALTY NADP-specific glutamate dehydrogenase OS=Salmonella typhimurium GN=gdhA PE=3 SV=2;>tr|E1WFG6|E1WFG6_SALTS Glutamate dehydrogenase OS=Salmonella typhimurium (strain SL1344) GN=gdhA PE=3 SV=1	32	31	68.5	67.1	2823000000	3170800000	1.1232
	Q8ZJY5;E1WB66	>tr|Q8ZJY5|Q8ZJY5_SALTY Putative carbon starvation protein OS=Salmonella typhimurium GN=yjiY PE=4 SV=1;>tr|E1WB66|E1WB66_SALTS Probable carbon starvation protein OS=Salmonella typhimurium (strain SL1344) GN=cstA PE=4 SV=1	19	16	25.1	21.4	945830000	1059300000	1.11997
	E1WCY8;Q7CPK0	>tr|E1WCY8|E1WCY8_SALTS Glycerol-3-phosphate-binding periplasmic protein (Fragment) OS=Salmonella typhimurium (strain SL1344) GN=ugpB PE=4 SV=2;>sp|Q7CPK0|UGPB_SALTY sn-glycerol-3-phosphate-binding periplasmic protein ugpB OS=Salmonella typhimurium GN=ugpB	1	1	1.9	2.8	7740800	8668600	1.11986
	Q8ZLM5;E1WII5	>sp|Q8ZLM5|RSMB_SALTY Ribosomal RNA small subunit methyltransferase B OS=Salmonella typhimurium GN=rsmB PE=3 SV=1;>tr|E1WII5|E1WII5_SALTS Ribosomal RNA small subunit methyltransferase B OS=Salmonella typhimurium (strain SL1344) GN=fmu PE=3 SV=1	7	6	19.1	15.2	185070000	206680000	1.11677
	Q8ZRA0;E1W8Z9	>tr|Q8ZRA0|Q8ZRA0_SALTY Inosine-guanosine kinase OS=Salmonella typhimurium GN=gsk PE=4 SV=1;>tr|E1W8Z9|E1W8Z9_SALTS Inosine-guanosine kinase OS=Salmonella typhimurium (strain SL1344) GN=gsk PE=4 SV=1	24	22	53.9	48.4	968820000	1074100000	1.10867
	Q7CPM0;E1WIG3	>tr|Q7CPM0|Q7CPM0_SALTY Acetyl CoA carboxylase OS=Salmonella typhimurium GN=accC PE=4 SV=1;>tr|E1WIG3|E1WIG3_SALTS Biotin carboxylase OS=Salmonella typhimurium (strain SL1344) GN=accC PE=4 SV=1	38	42	61.2	68.4	15106000000	16697000000	1.10532
	Q8ZQ49;E1W7D2	>tr|Q8ZQ49|Q8ZQ49_SALTY 4-hydroxyphenylacetate catabolism protein OS=Salmonella typhimurium GN=hpaG PE=4 SV=1;>tr|E1W7D2|E1W7D2_SALTS 4-hydroxyphenylacetate degradation bifunctional isomerase decarboxylase OS=Salmonella typhimurium (strain SL1344) GN=hpaG	10	10	30.8	31.5	275410000	302210000	1.09731
	Q8ZJU9;E1WBB1	>tr|Q8ZJU9|Q8ZJU9_SALTY Putative transport protein OS=Salmonella typhimurium GN=yjjK PE=3 SV=1;>tr|E1WBB1|E1WBB1_SALTS Conserved hypothetical ABC transporter OS=Salmonella typhimurium (strain SL1344) GN=yjjK PE=3 SV=1	2	2	3.4	4.1	37943000	41528000	1.09448
	P26398;E1WH23	>sp|P26398|RFBH_SALTY Lipopolysaccharide biosynthesis protein rfbH OS=Salmonella typhimurium GN=rfbH PE=3 SV=1;>tr|E1WH23|E1WH23_SALTS Dehydratase OS=Salmonella typhimurium (strain SL1344) GN=rfbH PE=3 SV=1	57	55	73.7	70	25168000000	27366000000	1.08733
	Q8ZL24;E1WDK0	>tr|Q8ZL24|Q8ZL24_SALTY Putative glycosyl hydrolase family OS=Salmonella typhimurium GN=STM3775 PE=3 SV=1;>tr|E1WDK0|E1WDK0_SALTS Hypothetical glycosyl hydrolase OS=Salmonella typhimurium (strain SL1344) GN=SL1344_3740 PE=3 SV=1	6	6	13.5	13.3	145810000	157730000	1.08175
	Q8ZP17;E1WG40	>sp|Q8ZP17|DADA_SALTY D-amino acid dehydrogenase small subunit OS=Salmonella typhimurium GN=dadA PE=3 SV=1;>tr|E1WG40|E1WG40_SALTS D-amino acid dehydrogenase small subunit OS=Salmonella typhimurium (strain SL1344) GN=dadA PE=3 SV=1	31	27	58.6	59.7	4234300000	4580300000	1.08171
	E1WI02;Q8ZLX9	>tr|E1WI02|E1WI02_SALTS Methyl-accepting chemotaxis protein II OS=Salmonella typhimurium (strain SL1344) GN=cheM PE=4 SV=1;>tr|Q8ZLX9|Q8ZLX9_SALTY Putative methyl-accepting chemotaxis protein OS=Salmonella typhimurium GN=STM3216 PE=4 SV=1	3	4	6.1	8.1	55057000	59389000	1.07868
	Q7CQU1;E1W704	>tr|Q7CQU1|Q7CQU1_SALTY Pyruvate formate lyase I, induced anaerobically OS=Salmonella typhimurium GN=pflB PE=4 SV=1;>tr|E1W704|E1W704_SALTS Formate acetyltransferase 1 OS=Salmonella typhimurium (strain SL1344) GN=pflB PE=3 SV=1	7	13	11.7	20.4	371310000	400230000	1.07789
	Q8ZRU6;E1W7Z6	>tr|Q8ZRU6|Q8ZRU6_SALTY UDP-N-acetylmuramoyl-tripeptide--D-alanyl-D-alanine ligase OS=Salmonella typhimurium GN=murF PE=3 SV=1;>tr|E1W7Z6|E1W7Z6_SALTS UDP-N-acetylmuramoyl-tripeptide--D-alanyl-D-alanine ligase OS=Salmonella typhimurium (strain SL1344) GN=m	26	27	51.3	56.2	2479400000	2658600000	1.07228
	Q8ZPA8;E1WBV8	>tr|Q8ZPA8|Q8ZPA8_SALTY Alcohol dehydrogenase class III OS=Salmonella typhimurium GN=STM1627 PE=3 SV=1;>tr|E1WBV8|E1WBV8_SALTS Alcohol dehydrogenase class III (Ec 1.1.1.1) (Glutathione-dependent formaldehyde dehydrogenase) (Ec 1.2.1.1) (Fdh) (Faldh) OS=Sal	25	21	65.1	52.4	4021600000	4310200000	1.07176
	P64076;E1WAJ6	>sp|P64076|ENO_SALTY Enolase OS=Salmonella typhimurium GN=eno PE=3 SV=2;>tr|E1WAJ6|E1WAJ6_SALTS Enolase OS=Salmonella typhimurium (strain SL1344) GN=eno PE=3 SV=1	53	53	73.1	79.4	56292000000	59482000000	1.05667
	Q7CPE2;E1WDU1;Q9RFL3	>sp|Q7CPE2|ATPB_SALTY ATP synthase subunit beta OS=Salmonella typhimurium GN=atpD PE=3 SV=1;>tr|E1WDU1|E1WDU1_SALTS ATP synthase subunit beta OS=Salmonella typhimurium (strain SL1344) GN=atpD PE=3 SV=1;>tr|Q9RFL3|Q9RFL3_SALTY ATP synthase subunit beta OS=S	83	78	87.6	88.7	68833000000	72627000000	1.05512
	Q8ZL08;E1WDM8	>sp|Q8ZL08|SDHD_SALTY D-serine dehydratase OS=Salmonella typhimurium GN=dsdA PE=3 SV=1;>tr|E1WDM8|E1WDM8_SALTS D-serine dehydratase OS=Salmonella typhimurium (strain SL1344) GN=dsdA PE=3 SV=1	21	18	52.3	50	997160000	1051500000	1.05449
	Q8ZP87;E1WBY6	>tr|Q8ZP87|Q8ZP87_SALTY ATP-dependent RNA helicase OS=Salmonella typhimurium GN=dbpA PE=3 SV=1;>tr|E1WBY6|E1WBY6_SALTS ATP-independent RNA helicase (DbpA) OS=Salmonella typhimurium (strain SL1344) GN=dbpA PE=3 SV=1	6	7	11.4	14.9	129940000	136600000	1.05125
	P66073;E1WIJ8	>sp|P66073|RL15_SALTY 50S ribosomal protein L15 OS=Salmonella typhimurium GN=rplO PE=3 SV=1;>tr|E1WIJ8|E1WIJ8_SALTS 50S ribosomal protein L15 OS=Salmonella typhimurium (strain SL1344) GN=rplO PE=3 SV=1	1	1	9.7	9.7	14657000	15332000	1.04605
	Q8ZKX0;E1WDT8	>sp|Q8ZKX0|GLMU_SALTY Bifunctional protein glmU OS=Salmonella typhimurium GN=glmU PE=3 SV=1;>tr|E1WDT8|E1WDT8_SALTS Bifunctional protein GlmU OS=Salmonella typhimurium (strain SL1344) GN=glmU PE=3 SV=1	49	46	66.4	70	9544100000	9966100000	1.04422
	Q7CQU4;E1W6Z4	>tr|Q7CQU4|Q7CQU4_SALTY Putative polynucleotide enzyme OS=Salmonella typhimurium GN=ycaJ PE=4 SV=1;>tr|E1W6Z4|E1W6Z4_SALTS Uncharacterized protein OS=Salmonella typhimurium (strain SL1344) GN=ycaJ PE=4 SV=1	16	16	35.3	37.6	501670000	523700000	1.04391
	Q9L6M5;E1WE33	>tr|Q9L6M5|Q9L6M5_SALTY Putative inner membrane protein OS=Salmonella typhimurium GN=yigP PE=4 SV=1;>tr|E1WE33|E1WE33_SALTS Uncharacterized protein OS=Salmonella typhimurium (strain SL1344) GN=yigP PE=4 SV=1	1	1	5.5	5.5	39413000	41044000	1.04138
	Q8ZK44;E1WAX9	>tr|Q8ZK44|Q8ZK44_SALTY Putative dihydroorotase OS=Salmonella typhimurium GN=STM4445 PE=4 SV=1;>tr|E1WAX9|E1WAX9_SALTS Uncharacterized protein OS=Salmonella typhimurium (strain SL1344) GN=SL1344_4375 PE=4 SV=1	3	2	9.8	7.4	79186000	82416000	1.04079
	P0A1Q6;E1WG14	>sp|P0A1Q6|HEM1_SALTY Glutamyl-tRNA reductase OS=Salmonella typhimurium GN=hemA PE=3 SV=1;>tr|E1WG14|E1WG14_SALTS Glutamyl-tRNA reductase OS=Salmonella typhimurium (strain SL1344) GN=hemA PE=3 SV=1	3	3	8.9	8.9	60257000	62691000	1.04039
	P0A1C5;E1WHW0	>sp|P0A1C5|SUFI_SALTY Protein sufI OS=Salmonella typhimurium GN=sufI PE=3 SV=1;>tr|E1WHW0|E1WHW0_SALTS SufI protein OS=Salmonella typhimurium (strain SL1344) GN=sufI PE=4 SV=1	14	13	30	31.7	822300000	853710000	1.0382
	Q7CP84;E1WAX1	>tr|Q7CP84|Q7CP84_SALTY Putative peptide maturation protein OS=Salmonella typhimurium GN=pmbA PE=4 SV=1;>tr|E1WAX1|E1WAX1_SALTS PmbA protein OS=Salmonella typhimurium (strain SL1344) GN=pmbA PE=4 SV=1	33	25	66.4	64.9	5294100000	5484500000	1.03596
	Q8ZKG8;E1WEU8	>tr|Q8ZKG8|Q8ZKG8_SALTY Putative methyl-accepting chemotaxis protein (Putative inner membrane protein) OS=Salmonella typhimurium GN=siiB PE=4 SV=1;>tr|E1WEU8|E1WEU8_SALTS Hypothetical integral membrane protein OS=Salmonella typhimurium (strain SL1344) GN=s	24	25	41.3	41.3	2101000000	2176400000	1.03589
	Q8ZNG6;E1WCC3	>tr|Q8ZNG6|Q8ZNG6_SALTY MFS family, sn-glycerol-3-phosphate transport protein OS=Salmonella typhimurium GN=glpT PE=4 SV=1;>tr|E1WCC3|E1WCC3_SALTS Glycerol-3-phosphate transporter OS=Salmonella typhimurium (strain SL1344) GN=glpT PE=4 SV=1	4	4	8.4	6.2	213580000	221220000	1.03577
	P67563;E1W6Z5	>sp|P67563|SYS_SALTY Seryl-tRNA synthetase OS=Salmonella typhimurium GN=serS PE=3 SV=1;>tr|E1W6Z5|E1W6Z5_SALTS Serine--tRNA ligase OS=Salmonella typhimurium (strain SL1344) GN=serS PE=3 SV=1	63	59	77	78.8	17844000000	18456000000	1.0343
	P14062;E1WH14	>sp|P14062|6PGD_SALTY 6-phosphogluconate dehydrogenase, decarboxylating OS=Salmonella typhimurium GN=gnd PE=3 SV=1;>tr|E1WH14|E1WH14_SALTS 6-phosphogluconate dehydrogenase, decarboxylating OS=Salmonella typhimurium (strain SL1344) GN=gnd PE=3 SV=1	60	62	72	78.4	31928000000	32835000000	1.02841
	Q8ZL69;E1WDB1	>sp|Q8ZL69|SELA_SALTY L-seryl-tRNA(Sec) selenium transferase OS=Salmonella typhimurium GN=selA PE=3 SV=1;>tr|E1WDB1|E1WDB1_SALTS L-seryl-tRNA(Sec) selenium transferase OS=Salmonella typhimurium (strain SL1344) GN=selA PE=3 SV=1	5	5	10.8	10.6	82815000	84989000	1.02625
	Q93GL9;P22107;H8WUJ9	>tr|Q93GL9|Q93GL9_SALTY Conjugative transfer: surface exclusion OS=Salmonella typhimurium GN=traT PE=4 SV=1;>sp|P22107|TRAT_SALTY TraT complement resistance protein OS=Salmonella typhimurium GN=traT PE=3 SV=1;>tr|H8WUJ9|H8WUJ9_SALTS Conjugative transfer, s	2	2	10.7	10.7	100630000	102970000	1.02325
	Q8ZPC8;E1WBS9	>tr|Q8ZPC8|Q8ZPC8_SALTY Putative gntR family regulatory protein OS=Salmonella typhimurium GN=ydcR PE=4 SV=1;>tr|E1WBS9|E1WBS9_SALTS Hypothetical regulatory protein OS=Salmonella typhimurium (strain SL1344) GN=ydcR PE=4 SV=1	4	3	7.6	5.9	76578000	78332000	1.0229
	Q7CPS0;E1WHX6	>tr|Q7CPS0|Q7CPS0_SALTY Putative glutathionylspermidine synthase OS=Salmonella typhimurium GN=ygiC PE=4 SV=1;>tr|E1WHX6|E1WHX6_SALTS Uncharacterized protein OS=Salmonella typhimurium (strain SL1344) GN=ygiC PE=4 SV=1	19	18	44.4	46.5	1223800000	1251300000	1.02247
	Q8ZL56;E1WDD3	>sp|Q8ZL56|GPMI_SALTY 2,3-bisphosphoglycerate-independent phosphoglycerate mutase OS=Salmonella typhimurium GN=gpmI PE=3 SV=1;>tr|E1WDD3|E1WDD3_SALTS 2,3-bisphosphoglycerate-independent phosphoglycerate mutase OS=Salmonella typhimurium (strain SL1344) GN=g	4	3	8.8	7.2	57698000	58417000	1.01246
	Q8ZPZ6;E1WFA2	>tr|Q8ZPZ6|Q8ZPZ6_SALTY Adenylosuccinate lyase OS=Salmonella typhimurium GN=purB PE=4 SV=1;>tr|E1WFA2|E1WFA2_SALTS Adenylosuccinate lyase OS=Salmonella typhimurium (strain SL1344) GN=purB PE=4 SV=1	32	36	56.8	62.3	5190800000	5228000000	1.00717
	Q7DAP1;H8WUP9;Q56080	>tr|Q7DAP1|Q7DAP1_SALTY Alpha-helical coiled coil protein OS=Salmonella typhimurium GN=tlpA PE=4 SV=1;>tr|H8WUP9|H8WUP9_SALTS Alpha-helical coiled coil protein OS=Salmonella typhimurium (strain SL1344) GN=tlpA PE=4 SV=1;>tr|Q56080|Q56080_SALTY TlpA OS=Salm	21	24	52	62.3	2784400000	2788700000	1.00154
	Q8ZLQ1;E1WID1	>tr|Q8ZLQ1|Q8ZLQ1_SALTY Serine endoprotease OS=Salmonella typhimurium GN=degQ PE=4 SV=1;>tr|E1WID1|E1WID1_SALTS Serine protease OS=Salmonella typhimurium (strain SL1344) GN=degQ PE=4 SV=1	37	31	61.8	55.2	4608100000	4612500000	1.00095
	Q8ZN32;E1WJ38	>tr|Q8ZN32|Q8ZN32_SALTY Putative transcriptional regulator of two-component regulator protein OS=Salmonella typhimurium GN=yfhA PE=4 SV=1;>tr|E1WJ38|E1WJ38_SALTS Hypothetical transcriptional regulator OS=Salmonella typhimurium (strain SL1344) GN=yfhA PE=4	12	11	30.6	26.3	273950000	273160000	0.997116
	P05415;E1WIW2	>sp|P05415|GLGC_SALTY Glucose-1-phosphate adenylyltransferase OS=Salmonella typhimurium GN=glgC PE=3 SV=2;>tr|E1WIW2|E1WIW2_SALTS Glucose-1-phosphate adenylyltransferase OS=Salmonella typhimurium (strain SL1344) GN=glgC PE=3 SV=1	22	16	46.4	43.9	1371600000	1354400000	0.98746
	Q7CQ03;E1WJD0	>tr|Q7CQ03|Q7CQ03_SALTY Phosphatidylserine synthase OS=Salmonella typhimurium GN=pssA PE=4 SV=1;>tr|E1WJD0|E1WJD0_SALTS CDP-diacylglycerol-serine O-phosphatidyltransferase OS=Salmonella typhimurium (strain SL1344) GN=pssA PE=4 SV=1	28	23	46.1	45.2	2059500000	2028800000	0.985093
	Q8ZK66;E1WAV1	>tr|Q8ZK66|Q8ZK66_SALTY UDP-N-acetylmuramate:L-alanyl-gamma-D-glutamyl-meso-diaminopimelate ligase OS=Salmonella typhimurium GN=mpl PE=3 SV=1;>tr|E1WAV1|E1WAV1_SALTS Murein peptide ligase OS=Salmonella typhimurium (strain SL1344) GN=mpl PE=3 SV=1	29	28	61	62.3	2233700000	2170900000	0.971885
	Q8ZS18;E1W7M7	>tr|Q8ZS18|Q8ZS18_SALTY Threonine synthase OS=Salmonella typhimurium GN=thrC PE=4 SV=1;>tr|E1W7M7|E1W7M7_SALTS Threonine synthase OS=Salmonella typhimurium (strain SL1344) GN=thrC PE=4 SV=1	36	39	57	57	5512200000	5343200000	0.969341
	Q8ZMD9;E1WAK6	>tr|Q8ZMD9|Q8ZMD9_SALTY D-glucarate dehydratase OS=Salmonella typhimurium GN=gudD PE=4 SV=1;>tr|E1WAK6|E1WAK6_SALTS Probable glucarate dehydratase 1 OS=Salmonella typhimurium (strain SL1344) GN=ygcX PE=4 SV=1	13	14	31.6	33.9	620330000	598660000	0.965067
	E1W9M3;O68883	>tr|E1W9M3|E1W9M3_SALTS Citrate synthase OS=Salmonella typhimurium (strain SL1344) GN=gltA PE=3 SV=1;>sp|O68883|CISY_SALTY Citrate synthase OS=Salmonella typhimurium GN=gltA PE=3 SV=1	67	64	75.9	81.3	38645000000	37245000000	0.963773
	Q8ZM69;E1WHK2	>tr|Q8ZM69|Q8ZM69_SALTY D-3-phosphoglycerate dehydrogenase OS=Salmonella typhimurium GN=serA PE=3 SV=1;>tr|E1WHK2|E1WHK2_SALTS D-3-phosphoglycerate dehydrogenase OS=Salmonella typhimurium (strain SL1344) GN=serA PE=3 SV=1	39	30	76.1	67.1	8251300000	7946300000	0.963036
	O87576;E1W9G7	>sp|O87576|LNT_SALTY Apolipoprotein N-acyltransferase OS=Salmonella typhimurium GN=lnt PE=3 SV=2;>tr|E1W9G7|E1W9G7_SALTS Apolipoprotein N-acyltransferase OS=Salmonella typhimurium (strain SL1344) GN=lnt PE=3 SV=1	13	11	24.4	22.5	436720000	419800000	0.961257
	Q8ZKA4;E1WF50	>tr|Q8ZKA4|Q8ZKA4_SALTY Component of modulator for protease specific for FtsH phage lambda cII repressor OS=Salmonella typhimurium GN=hflK PE=4 SV=1;>tr|E1WF50|E1WF50_SALTS HflK protein OS=Salmonella typhimurium (strain SL1344) GN=hflK PE=4 SV=1	38	35	62.8	62.3	12388000000	11890000000	0.9598
	P0A2P0;E1WDY1	>sp|P0A2P0|RHLB_SALTY ATP-dependent RNA helicase rhlB OS=Salmonella typhimurium GN=rhlB PE=3 SV=2;>tr|E1WDY1|E1WDY1_SALTS ATP-dependent RNA helicase rhlB OS=Salmonella typhimurium (strain SL1344) GN=rhlB PE=3 SV=1	29	27	70.8	66.7	4514200000	4306400000	0.953967
	O52756;E1W971	>tr|O52756|O52756_SALTY Outer membrane esterase (Outer membrane N-acetyl phenylalanine beta-naphthyl ester-cleaving esterase) OS=Salmonella typhimurium GN=apeE PE=4 SV=1;>tr|E1W971|E1W971_SALTS Outer membrane esterase OS=Salmonella typhimurium (strain SL13	2	3	4.1	7	52009000	49581000	0.953316
	P37427;E1WCB8	>sp|P37427|RIR2_SALTY Ribonucleoside-diphosphate reductase 1 subunit beta OS=Salmonella typhimurium GN=nrdB PE=3 SV=3;>tr|E1WCB8|E1WCB8_SALTS Ribonucleoside-diphosphate reductase 1 beta chain OS=Salmonella typhimurium (strain SL1344) GN=nrdB PE=4 SV=1	40	38	72.9	71	6523300000	6162600000	0.944706
	Q8ZR56;E1W965	>tr|Q8ZR56|Q8ZR56_SALTY Putative oxidoreductase OS=Salmonella typhimurium GN=STM0564 PE=3 SV=1;>tr|E1W965|E1W965_SALTS Probable pyridine nucleotide-disulfide oxidoreductase OS=Salmonella typhimurium (strain SL1344) GN=ykgC PE=3 SV=1	2	2	4.3	4.3	41350000	39052000	0.944426
	Q8ZKA5;E1WF49	>tr|Q8ZKA5|Q8ZKA5_SALTY Putative GTP-ase OS=Salmonella typhimurium GN=hflX PE=4 SV=1;>tr|E1WF49|E1WF49_SALTS GTPase HflX OS=Salmonella typhimurium (strain SL1344) GN=hflX PE=3 SV=1	16	13	35	31.7	1139600000	1071700000	0.940418
	P37458;E1WDZ4	>sp|P37458|WZYE_SALTY Putative ECA polymerase OS=Salmonella typhimurium GN=wzyE PE=3 SV=2;>tr|E1WDZ4|E1WDZ4_SALTS Putative ECA polymerase OS=Salmonella typhimurium (strain SL1344) GN=rffT PE=3 SV=1	1	1	1.5	1.5	24681000	23183000	0.939306
	Q8ZNQ4;E1WH58	>tr|Q8ZNQ4|Q8ZNQ4_SALTY Putative heat shock protein (Hsp70/DnaK) OS=Salmonella typhimurium GN=yegD PE=3 SV=1;>tr|E1WH58|E1WH58_SALTS Uncharacterized protein OS=Salmonella typhimurium (strain SL1344) GN=yegD PE=3 SV=1	4	5	12	13.6	87505000	82058000	0.937752
	P33901;E1WCG4	>sp|P33901|NUOF_SALTY NADH-quinone oxidoreductase subunit F OS=Salmonella typhimurium GN=nuoF PE=3 SV=2;>tr|E1WCG4|E1WCG4_SALTS NADH dehydrogenase I chain F OS=Salmonella typhimurium (strain SL1344) GN=nuoF PE=4 SV=1	39	39	61.8	65.2	8584400000	8045700000	0.937247
	H8WUV5	>tr|H8WUV5|H8WUV5_SALTS Conserved hypothetical plasmid protein OS=Salmonella typhimurium (strain SL1344) GN=yagA PE=4 SV=1	15	15	33.7	35.7	1081800000	1013000000	0.936402
	Q8ZR54;E1W968	>tr|Q8ZR54|Q8ZR54_SALTY Putative ATPase involved in DNA repair OS=Salmonella typhimurium GN=STM0567 PE=4 SV=1;>tr|E1W968|E1W968_SALTS Uncharacterized protein OS=Salmonella typhimurium (strain SL1344) GN=SL1344_0555 PE=4 SV=1	3	4	6.6	11.3	61863000	57786000	0.934096
	Q7CPP9;E1WI76	>sp|Q7CPP9|GLMM_SALTY Phosphoglucosamine mutase OS=Salmonella typhimurium GN=glmM PE=3 SV=1;>tr|E1WI76|E1WI76_SALTS Phosphoglucosamine mutase OS=Salmonella typhimurium (strain SL1344) GN=glmM PE=3 SV=1	32	28	62.5	58.9	4720800000	4403000000	0.932681
	Q8ZQT9;E1W9N3;O67973	>tr|Q8ZQT9|Q8ZQT9_SALTY Cytochrome d terminal oxidase, polypeptide subunit I OS=Salmonella typhimurium GN=cydA PE=4 SV=1;>tr|E1W9N3|E1W9N3_SALTS Cytochrome d ubiquinol oxidase subunit I OS=Salmonella typhimurium (strain SL1344) GN=cydA PE=4 SV=1;>tr|O67973	47	42	55.6	57.3	15033000000	14007000000	0.93175
	Q7CP97;E1WF33	>tr|Q7CP97|Q7CP97_SALTY Fumarate reductase OS=Salmonella typhimurium GN=frdA PE=4 SV=1;>tr|E1WF33|E1WF33_SALTS Fumarate reductase, flavoprotein subunit OS=Salmonella typhimurium (strain SL1344) GN=frdA PE=4 SV=1	2	2	4.2	4.2	35693000	33222000	0.930771
	Q8ZM21;E1WHS8	>tr|Q8ZM21|Q8ZM21_SALTY Putative glutathione S-transferase OS=Salmonella typhimurium GN=yghU PE=4 SV=1;>tr|E1WHS8|E1WHS8_SALTS Possible transferase OS=Salmonella typhimurium (strain SL1344) GN=yghU PE=4 SV=1	1	1	2.4	2.4	1221800000	1135000000	0.928957
	Q8ZLD4;E1WD27	>tr|Q8ZLD4|Q8ZLD4_SALTY Glutathione oxidoreductase OS=Salmonella typhimurium GN=gor PE=3 SV=1;>tr|E1WD27|E1WD27_SALTS Glutathione reductase OS=Salmonella typhimurium (strain SL1344) GN=gor PE=3 SV=1	45	41	76.9	78.7	8319500000	7726400000	0.92871
	P0A1E1;E1WE58	>sp|P0A1E1|HEMN_SALTY Oxygen-independent coproporphyrinogen III oxidase OS=Salmonella typhimurium GN=hemN PE=3 SV=1;>tr|E1WE58|E1WE58_SALTS Oxygen-independent coproporphyrinogen III oxidase OS=Salmonella typhimurium (strain SL1344) GN=hemN PE=4 SV=1	15	13	29.8	25.8	745760000	691070000	0.926665
	Q7CR87;E1W7W5	>sp|Q7CR87|SURA_SALTY Chaperone surA OS=Salmonella typhimurium GN=surA PE=3 SV=1;>tr|E1W7W5|E1W7W5_SALTS Chaperone SurA OS=Salmonella typhimurium (strain SL1344) GN=surA PE=3 SV=1	35	32	62.1	62.4	8646600000	7956100000	0.920142
	Q7CPA1;E1WF16	>tr|Q7CPA1|Q7CPA1_SALTY Aspartate ammonia-lyase OS=Salmonella typhimurium GN=aspA PE=4 SV=1;>tr|E1WF16|E1WF16_SALTS Aspartate ammonia-lyase OS=Salmonella typhimurium (strain SL1344) GN=aspA PE=4 SV=1	7	8	15.9	18.2	133970000	122990000	0.918041
	Q8ZM72;E1WHJ8	>tr|Q8ZM72|Q8ZM72_SALTY Proline aminopeptidase P II OS=Salmonella typhimurium GN=pepP PE=4 SV=1;>tr|E1WHJ8|E1WHJ8_SALTS Proline aminopeptidase II OS=Salmonella typhimurium (strain SL1344) GN=pepP PE=4 SV=1	30	28	62.1	58.7	2941400000	2687200000	0.913579
	Q7CR80;E1W804	>tr|Q7CR80|Q7CR80_SALTY ATP-binding cell division protein OS=Salmonella typhimurium GN=ftsA PE=4 SV=1;>tr|E1W804|E1W804_SALTS Cell division protein ftsA OS=Salmonella typhimurium (strain SL1344) GN=ftsA PE=3 SV=1	23	27	56	65.5	3512800000	3194700000	0.909445
	Q8ZQB7;E1W723	>sp|Q8ZQB7|MUKF_SALTY Chromosome partition protein mukF OS=Salmonella typhimurium GN=mukF PE=3 SV=1;>tr|E1W723|E1W723_SALTS Chromosome partition protein MukF OS=Salmonella typhimurium (strain SL1344) GN=mukF PE=3 SV=1	31	26	60.2	57.5	1739900000	1578200000	0.907064
	Q8ZPL7;E1WBF2	>sp|Q8ZPL7|FUMC_SALTY Fumarate hydratase class II OS=Salmonella typhimurium GN=fumC PE=3 SV=1;>tr|E1WBF2|E1WBF2_SALTS Fumarate hydratase class II OS=Salmonella typhimurium (strain SL1344) GN=fumC PE=3 SV=1	40	35	71.7	65.1	4075400000	3675400000	0.90185
	Q8ZLY5;E1WHY9	>tr|Q8ZLY5|Q8ZLY5_SALTY Putative cytoplasmic protein OS=Salmonella typhimurium GN=ygiF PE=4 SV=1;>tr|E1WHY9|E1WHY9_SALTS Uncharacterized protein OS=Salmonella typhimurium (strain SL1344) GN=ygiF PE=4 SV=1	19	16	33.7	30.9	1474100000	1327400000	0.900482
	P65882;E1WF52	>sp|P65882|PURA_SALTY Adenylosuccinate synthetase OS=Salmonella typhimurium GN=purA PE=3 SV=2;>tr|E1WF52|E1WF52_SALTS Adenylosuccinate synthetase OS=Salmonella typhimurium (strain SL1344) GN=purA PE=3 SV=1	55	51	85.4	85	23723000000	21342000000	0.899633
	P10370;E1WH05	>sp|P10370|HISX_SALTY Histidinol dehydrogenase OS=Salmonella typhimurium GN=hisD PE=1 SV=3;>tr|E1WH05|E1WH05_SALTS Histidinol dehydrogenase OS=Salmonella typhimurium (strain SL1344) GN=hisD PE=3 SV=1	40	39	75.1	69.4	6908200000	6200700000	0.897585
	P0AA28;E1WDY2	>sp|P0AA28|THIO_SALTY Thioredoxin-1 OS=Salmonella typhimurium GN=trxA PE=3 SV=2;>tr|E1WDY2|E1WDY2_SALTS Thioredoxin OS=Salmonella typhimurium (strain SL1344) GN=trxA PE=3 SV=1	5	4	24.8	24.8	176920000	158480000	0.895772
	Q8ZPZ0;E1WFA8	>tr|Q8ZPZ0|Q8ZPZ0_SALTY Isocitrate dehydrogenase [NADP] OS=Salmonella typhimurium GN=icdA PE=3 SV=1;>tr|E1WFA8|E1WFA8_SALTS Isocitrate dehydrogenase [NADP] OS=Salmonella typhimurium (strain SL1344) GN=icdA PE=3 SV=1	74	67	85.6	76.9	45663000000	40823000000	0.894006
	Q7CQY4;E1W9I1	>tr|Q7CQY4|Q7CQY4_SALTY Putative outer membrane protein OS=Salmonella typhimurium GN=ybfM PE=4 SV=1;>tr|E1W9I1|E1W9I1_SALTS Hypothetical outer membrane protein OS=Salmonella typhimurium (strain SL1344) GN=ybfM PE=4 SV=1	1	1	1.9	1.5	4169700	3719000	0.891911
	Q8ZM23;E1WHS5	>sp|Q8ZM23|UXAC_SALTY Uronate isomerase OS=Salmonella typhimurium GN=uxaC PE=3 SV=1;>tr|E1WHS5|E1WHS5_SALTS Uronate isomerase OS=Salmonella typhimurium (strain SL1344) GN=uxaC PE=3 SV=1	18	14	36.6	34	870990000	776770000	0.891824
	P0A287;E1WG13	>sp|P0A287|RF1_SALTY Peptide chain release factor 1 OS=Salmonella typhimurium GN=prfA PE=3 SV=1;>tr|E1WG13|E1WG13_SALTS Peptide chain release factor 1 OS=Salmonella typhimurium (strain SL1344) GN=prfA PE=3 SV=1	25	24	58.1	60.3	2488600000	2214700000	0.889938
	Q8ZKP2;E1WEE2	>tr|Q8ZKP2|Q8ZKP2_SALTY Glycerol diffusion MIP channel OS=Salmonella typhimurium GN=glpF PE=3 SV=1;>tr|E1WEE2|E1WEE2_SALTS Glycerol uptake facilitator protein OS=Salmonella typhimurium (strain SL1344) GN=glpF PE=3 SV=1	1	1	3.6	5	12838000	11335000	0.882926
	Q8ZNA2;E1WCP1	>tr|Q8ZNA2|Q8ZNA2_SALTY Putative aminotransferase OS=Salmonella typhimurium GN=yfdZ PE=4 SV=1;>tr|E1WCP1|E1WCP1_SALTS Hypothetical aminotransferase OS=Salmonella typhimurium (strain SL1344) GN=yfdZ PE=4 SV=1	19	11	45.1	28.2	752900000	660200000	0.876876
	Q8ZRS2;E1W840	>sp|Q8ZRS2|CUEO_SALTY Blue copper oxidase cueO OS=Salmonella typhimurium GN=cueO PE=2 SV=1;>tr|E1W840|E1W840_SALTS Possible multicopper oxidase OS=Salmonella typhimurium (strain SL1344) GN=yacK PE=4 SV=1	3	3	6.9	6.7	53854000	46366000	0.860957
	Q8ZQT6;E1W9P0	>tr|Q8ZQT6|Q8ZQT6_SALTY Tol protein, membrane spanning protein OS=Salmonella typhimurium GN=tolA PE=4 SV=1;>tr|E1W9P0|E1W9P0_SALTS TolA protein OS=Salmonella typhimurium (strain SL1344) GN=tolA PE=4 SV=1	7	7	17.7	17.4	338060000	290430000	0.859108
	Q8ZNC0;E1WCK5	>tr|Q8ZNC0|Q8ZNC0_SALTY Folylpolyglutamate synthase OS=Salmonella typhimurium GN=folC PE=4 SV=1;>tr|E1WCK5|E1WCK5_SALTS Folylpolyglutamate synthase OS=Salmonella typhimurium (strain SL1344) GN=folC PE=4 SV=1	23	20	51.4	49.8	2072500000	1777100000	0.857467
	P0A2E1;E1WJ31	>sp|P0A2E1|GLYA_SALTY Serine hydroxymethyltransferase OS=Salmonella typhimurium GN=glyA PE=3 SV=1;>tr|E1WJ31|E1WJ31_SALTS Serine hydroxymethyltransferase OS=Salmonella typhimurium (strain SL1344) GN=glyA PE=3 SV=1	68	64	78.9	81.5	32419000000	27793000000	0.857306
	P00910;E1WC56	>sp|P00910|TRPC_SALTY Tryptophan biosynthesis protein trpCF OS=Salmonella typhimurium GN=trpC PE=3 SV=1;>tr|E1WC56|E1WC56_SALTS Indole-3-glycerol phosphate synthase OS=Salmonella typhimurium (strain SL1344) GN=trpC PE=3 SV=1	6	5	16.2	9.7	106400000	91048000	0.855714
	P26982;E1W881	>sp|P26982|DEGP_SALTY Protease do OS=Salmonella typhimurium GN=degP PE=2 SV=1;>tr|E1W881|E1W881_SALTS Protease DO heat shock protein HtrA OS=Salmonella typhimurium (strain SL1344) GN=htrA PE=4 SV=1	36	31	60.8	60.4	13580000000	11614000000	0.855228
	P65454;E1WI90	>sp|P65454|MURA_SALTY UDP-N-acetylglucosamine 1-carboxyvinyltransferase OS=Salmonella typhimurium GN=murA PE=3 SV=1;>tr|E1WI90|E1WI90_SALTS UDP-N-acetylglucosamine 1-carboxyvinyltransferase OS=Salmonella typhimurium (strain SL1344) GN=murA PE=3 SV=1	38	36	67.3	74.9	7409500000	6310000000	0.851609
	Q54AG3;P0A1D3;E1WF20	>tr|Q54AG3|Q54AG3_SALTY 60 kDa chaperonin OS=Salmonella typhimurium GN=groEL PE=3 SV=1;>sp|P0A1D3|CH60_SALTY 60 kDa chaperonin OS=Salmonella typhimurium GN=groL PE=3 SV=2;>tr|E1WF20|E1WF20_SALTS 60 kDa chaperonin OS=Salmonella typhimurium (strain SL1344) G	20	19	42.5	40	2050700000	1728900000	0.843078
	P12680;E1WG62	>sp|P12680|PABB_SALTY Para-aminobenzoate synthase component 1 OS=Salmonella typhimurium GN=pabB PE=1 SV=1;>tr|E1WG62|E1WG62_SALTS Para-aminobenzoate synthase component I OS=Salmonella typhimurium (strain SL1344) GN=pabB PE=4 SV=1	10	9	22.5	22.9	508360000	425760000	0.837517
	P66541;E1W888	>sp|P66541|RS2_SALTY 30S ribosomal protein S2 OS=Salmonella typhimurium GN=rpsB PE=3 SV=2;>tr|E1W888|E1W888_SALTS 30S ribosomal protein S2 OS=Salmonella typhimurium (strain SL1344) GN=rpsB PE=3 SV=1	1	2	3.7	12	29322000	24488000	0.835141
	E1WEA1;P27031	>tr|E1WEA1|E1WEA1_SALTS L-rhamnose isomerase OS=Salmonella typhimurium (strain SL1344) GN=rhaA PE=3 SV=1;>sp|P27031|RHAA_SALTY L-rhamnose isomerase OS=Salmonella typhimurium GN=rhaA PE=3 SV=2	100	95	88.3	86.2	146100000000	121970000000	0.834839
	Q7CQ36;E1WCL8	>tr|Q7CQ36|Q7CQ36_SALTY 3-oxoacyl-[acyl-carrier-protein] synthase I OS=Salmonella typhimurium GN=fabB PE=3 SV=1;>tr|E1WCL8|E1WCL8_SALTS 3-oxoacyl-[acyl-carrier-protein] synthase I OS=Salmonella typhimurium (strain SL1344) GN=fabB PE=3 SV=1	43	39	74.8	75.2	19733000000	16426000000	0.832413
	Q8ZRU4;E1W7Z8	>sp|Q8ZRU4|MURD_SALTY UDP-N-acetylmuramoylalanine--D-glutamate ligase OS=Salmonella typhimurium GN=murD PE=3 SV=3;>tr|E1W7Z8|E1W7Z8_SALTS UDP-N-acetylmuramoylalanine--D-glutamate ligase OS=Salmonella typhimurium (strain SL1344) GN=murD PE=3 SV=1	19	17	44.1	40.6	2058600000	1699400000	0.825512
	Q3HNN0	>tr|Q3HNN0|Q3HNN0_SALTY Chloramphenicol acetyltransferase (Fragment) OS=Salmonella typhimurium GN=cat1 PE=3 SV=1	8	4	33.9	20.2	511050000	417280000	0.816515
	Q8ZR99;E1W900	>tr|Q8ZR99|Q8ZR99_SALTY Putative CPA2 family transport protein OS=Salmonella typhimurium GN=ybaL PE=4 SV=1;>tr|E1W900|E1W900_SALTS Hypothetical transport protein OS=Salmonella typhimurium (strain SL1344) GN=ybaL PE=4 SV=1	10	8	20.6	16.3	466640000	374030000	0.801539
	Q8ZNK5;E1WHD7	>tr|Q8ZNK5|Q8ZNK5_SALTY Fructose-specific transport protein OS=Salmonella typhimurium GN=fruA PE=4 SV=1;>tr|E1WHD7|E1WHD7_SALTS PTS system, fructose-specific IIBC component OS=Salmonella typhimurium (strain SL1344) GN=fruA PE=4 SV=1	20	22	32.9	33.3	1923300000	1537700000	0.799511
	P41783;E1WAB9	>sp|P41783|PRGH_SALTY Protein prgH OS=Salmonella typhimurium GN=prgH PE=4 SV=1;>tr|E1WAB9|E1WAB9_SALTS Type III secretion apparatus component OS=Salmonella typhimurium (strain SL1344) GN=prgH PE=4 SV=1	26	22	58.4	42.6	3649700000	2863800000	0.784667
	Q7CPM5;E1WIF1	>tr|Q7CPM5|Q7CPM5_SALTY Suppresses inhibitory activity of CsrA OS=Salmonella typhimurium GN=tldD PE=4 SV=1;>tr|E1WIF1|E1WIF1_SALTS TldD protein OS=Salmonella typhimurium (strain SL1344) GN=tldD PE=4 SV=1	29	28	53	58.2	2394700000	1848600000	0.771955
	Q8ZME1;E1WAK3	>sp|Q8ZME1|RUMA_SALTY 23S rRNA (uracil-5-)-methyltransferase rumA OS=Salmonella typhimurium GN=rumA PE=3 SV=3;>tr|E1WAK3|E1WAK3_SALTS 23S rRNA (uracil(1939)-C(5))-methyltransferase RlmD OS=Salmonella typhimurium (strain SL1344) GN=rumA PE=3 SV=1	7	8	18.6	21.3	262040000	201410000	0.768623
	P58480;E1W8Z5	>sp|P58480|HTPG_SALTY Chaperone protein htpG OS=Salmonella typhimurium GN=htpG PE=3 SV=1;>tr|E1W8Z5|E1W8Z5_SALTS Chaperone protein htpG OS=Salmonella typhimurium (strain SL1344) GN=htpG PE=3 SV=1	3	3	5.4	5.4	45679000	34981000	0.7658
	Q8ZKG7;O85313;E1WEU9	>tr|Q8ZKG7|Q8ZKG7_SALTY Putative ABC exporter outer membrane component-like protein (Putative type-I secretion protein, putative outer membrane component) OS=Salmonella typhimurium GN=siiC PE=4 SV=1;>tr|O85313|O85313_SALTY ABC exporter outer membrane compo	29	28	42.8	49.9	2325700000	1773100000	0.762394
	P0A1B9;E1WAD8	>sp|P0A1B9|SPAL_SALTY Probable ATP synthase spaL OS=Salmonella typhimurium GN=spaL PE=1 SV=1;>tr|E1WAD8|E1WAD8_SALTS Secretory apparatus ATP synthase (Associated with virulence) OS=Salmonella typhimurium (strain SL1344) GN=invC PE=4 SV=1	24	20	51	49.7	1674400000	1273400000	0.760511
	Q8ZNQ3;E1WH59	>sp|Q8ZNQ3|MDTA_SALTY Multidrug resistance protein mdtA OS=Salmonella typhimurium GN=mdtA PE=3 SV=1;>tr|E1WH59|E1WH59_SALTS Multidrug resistance protein MdtA OS=Salmonella typhimurium (strain SL1344) GN=mdtA PE=3 SV=1	2	2	5.3	5.3	22736000	17249000	0.758665
	Q7CQC7;E1WGE3	>tr|Q7CQC7|Q7CQC7_SALTY Putative isochorismatase OS=Salmonella typhimurium GN=yecD PE=4 SV=1;>tr|E1WGE3|E1WGE3_SALTS Hypothetical hydrolase OS=Salmonella typhimurium (strain SL1344) GN=yecD PE=4 SV=1	3	4	13.8	20.7	77768000	58447000	0.751556
	Q8ZNE4;E1WCF6	>sp|Q8ZNE4|NUON_SALTY NADH-quinone oxidoreductase subunit N OS=Salmonella typhimurium GN=nuoN PE=3 SV=2;>tr|E1WCF6|E1WCF6_SALTS NADH-quinone oxidoreductase subunit N OS=Salmonella typhimurium (strain SL1344) GN=nuoN PE=3 SV=1	2	2	3.7	3.7	65591000	48884000	0.745285
	Q8ZP45;E1WFY9	>tr|Q8ZP45|Q8ZP45_SALTY Iron-dependent alcohol dehydrogenase of the multifunctional alcohol dehydrogenase AdhE OS=Salmonella typhimurium GN=adhE PE=4 SV=1;>tr|E1WFY9|E1WFY9_SALTS Alcohol dehydrogenase OS=Salmonella typhimurium (strain SL1344) GN=adh PE=4 S	10	11	12.1	13	377810000	278060000	0.735978
	Q8ZPB1;E1WBV5	>tr|Q8ZPB1|Q8ZPB1_SALTY Putative cytoplasmic protein OS=Salmonella typhimurium GN=STM1624 PE=4 SV=1;>tr|E1WBV5|E1WBV5_SALTS Uncharacterized protein OS=Salmonella typhimurium (strain SL1344) GN=SL1344_1554 PE=4 SV=1	23	17	47.4	40	1132900000	812010000	0.716753
	Q8ZQR2;E1W9S5	>sp|Q8ZQR2|HUTI_SALTY Imidazolonepropionase OS=Salmonella typhimurium GN=hutI PE=3 SV=1;>tr|E1W9S5|E1W9S5_SALTS Imidazolonepropionase OS=Salmonella typhimurium (strain SL1344) GN=hutI PE=3 SV=1	1	1	2.7	2.9	15187000	10790000	0.710476
	Q8ZMD8;E1WAK7	>tr|Q8ZMD8|Q8ZMD8_SALTY Putative d-glucarate dehydratase OS=Salmonella typhimurium GN=ygcY PE=4 SV=1;>tr|E1WAK7|E1WAK7_SALTS Probable glucarate dehydratase OS=Salmonella typhimurium (strain SL1344) GN=ygcY PE=4 SV=1	4	3	10.3	7.4	59628000	42224000	0.708124
	Q8ZP07;E1WG64	>tr|Q8ZP07|Q8ZP07_SALTY L-serine deaminase I/L-threonine deaminase I OS=Salmonella typhimurium GN=sdaA PE=4 SV=1;>tr|E1WG64|E1WG64_SALTS L-serine deaminase 1 OS=Salmonella typhimurium (strain SL1344) GN=sdaA PE=4 SV=1	23	23	50.7	49.6	3103000000	2187900000	0.705092
	Q8ZR28;E1W9A1	>tr|Q8ZR28|Q8ZR28_SALTY Carbon starvation protein OS=Salmonella typhimurium GN=cstA PE=4 SV=1;>tr|E1W9A1|E1W9A1_SALTS Carbon starvation protein A OS=Salmonella typhimurium (strain SL1344) GN=cstA PE=4 SV=1	10	7	15	14.1	105330000	73789000	0.700551
	Q8ZKF2;E1WEX0	>tr|Q8ZKF2|Q8ZKF2_SALTY Putative formate dependent nitrate reductase OS=Salmonella typhimurium GN=nrfD PE=4 SV=1;>tr|E1WEX0|E1WEX0_SALTS Subunit of nitrite reductase complex OS=Salmonella typhimurium (strain SL1344) GN=nrfD PE=4 SV=1	2	2	3.5	3.5	340300000	237520000	0.697972
	Q8ZKY4;E1WDR8	>sp|Q8ZKY4|OXAA_SALTY Inner membrane protein oxaA OS=Salmonella typhimurium GN=oxaA PE=3 SV=1;>tr|E1WDR8|E1WDR8_SALTS Membrane protein insertase YidC OS=Salmonella typhimurium (strain SL1344) GN=yidC PE=3 SV=1	5	3	10.8	7.3	100990000	70092000	0.694049
	P63343;E1WI79	>sp|P63343|FTSH_SALTY Cell division protease ftsH OS=Salmonella typhimurium GN=hflB PE=3 SV=1;>tr|E1WI79|E1WI79_SALTS ATP-dependent zinc metalloprotease FtsH OS=Salmonella typhimurium (strain SL1344) GN=ftsH PE=3 SV=1	7	4	11.2	7.6	164730000	113200000	0.687185
	Q8ZMQ8;E1WJP2	>tr|Q8ZMQ8|Q8ZMQ8_SALTY Putative excinuclease ATPase subunit OS=Salmonella typhimurium GN=STM2746 PE=4 SV=1;>tr|E1WJP2|E1WJP2_SALTS Hypothetical ATPase OS=Salmonella typhimurium (strain SL1344) GN=SL1344_2730 PE=4 SV=1	26	21	46.1	39.6	2383300000	1636600000	0.686695
	Q8ZRS5;E1W834	>tr|Q8ZRS5|Q8ZRS5_SALTY Putative inner membrane protein OS=Salmonella typhimurium GN=STM0162 PE=4 SV=1;>tr|E1W834|E1W834_SALTS Uncharacterized protein OS=Salmonella typhimurium (strain SL1344) GN=SL1344_0163 PE=4 SV=1	10	9	30.7	27.2	227540000	156240000	0.686649
	Q56027;P0CL52;E1WAC6	>sp|Q56027|SIPA_SALTY Cell invasion protein sipA OS=Salmonella typhimurium GN=sipA PE=1 SV=2;>sp|P0CL52|SIPA_SALTY Cell invasion protein SipA OS=Salmonella typhimurium (strain LT2 / SGSC1412 / ATCC 700720) GN=sipA PE=1 SV=1;>sp|E1WAC6|SIPA_SALTS Cell invas	2	2	3.4	3.4	36596000	24985000	0.682725
	Q8ZKW1;E1WDV6	>sp|Q8ZKW1|KUP_SALTY Low affinity potassium transport system protein kup OS=Salmonella typhimurium GN=kup PE=3 SV=1;>tr|E1WDV6|E1WDV6_SALTS Low affinity potassium transport system protein kup OS=Salmonella typhimurium (strain SL1344) GN=kup PE=3 SV=1	4	1	6.4	1.9	62500000	41549000	0.664784
	Q7CQQ5;E1WFC1	>tr|Q7CQQ5|Q7CQQ5_SALTY Putative outer membrane lipoprotein OS=Salmonella typhimurium GN=STM1254 PE=4 SV=1;>tr|E1WFC1|E1WFC1_SALTS Hypothetical lipoprotein OS=Salmonella typhimurium (strain SL1344) GN=SL1344_1190 PE=4 SV=1	1	1	11.5	11.5	25608000	17007000	0.664128
	Q7CPE9;E1WDP5	>tr|Q7CPE9|Q7CPE9_SALTY Putative cytochrome c peroxidase OS=Salmonella typhimurium GN=STM3820 PE=4 SV=1;>tr|E1WDP5|E1WDP5_SALTS Probable cytochrome c peroxidase OS=Salmonella typhimurium (strain SL1344) GN=yhjA PE=4 SV=1	23	19	46.8	43.6	1867700000	1199500000	0.642234
	Q56066;E1W9Y2	>sp|Q56066|MOEA_SALTY Molybdopterin biosynthesis protein moeA OS=Salmonella typhimurium GN=moeA PE=3 SV=2;>tr|E1W9Y2|E1W9Y2_SALTS Molybdopterin biosynthesis MoeA protein OS=Salmonella typhimurium (strain SL1344) GN=moeA PE=4 SV=1	17	13	41.9	38.7	1326000000	845200000	0.637406
	P0A1P6;E1WE61	>sp|P0A1P6|GLNA_SALTY Glutamine synthetase OS=Salmonella typhimurium GN=glnA PE=1 SV=2;>tr|E1WE61|E1WE61_SALTS Glutamine synthetase OS=Salmonella typhimurium (strain SL1344) GN=glnA PE=3 SV=1	1	1	2.1	1.9	15052000	9165100	0.608896
	Q8ZNG5;E1WCC4	>tr|Q8ZNG5|Q8ZNG5_SALTY Sn-glycerol-3-phosphate dehydrogenase (Anaerobic), large subunit OS=Salmonella typhimurium GN=glpA PE=3 SV=1;>tr|E1WCC4|E1WCC4_SALTS Anaerobic glycerol-3-phosphate dehydrogenase subunit A OS=Salmonella typhimurium (strain SL1344) GN	4	3	10.5	6.3	83125000	49456000	0.594959
	Q7CP68;E1WB92	>tr|Q7CP68|Q7CP68_SALTY Hyperosmotically inducible periplasmic protein OS=Salmonella typhimurium GN=osmY PE=4 SV=1;>tr|E1WB92|E1WB92_SALTS Putative periplasmic protein OS=Salmonella typhimurium (strain SL1344) GN=osmY PE=4 SV=1	2	2	11.7	14.6	42534000	25278000	0.594301
	P26466;E1WES2	>sp|P26466|LAMB_SALTY Maltoporin OS=Salmonella typhimurium GN=lamB PE=1 SV=2;>tr|E1WES2|E1WES2_SALTS Maltoporin OS=Salmonella typhimurium (strain SL1344) GN=lamB PE=3 SV=1	5	4	14.8	13.9	97559000	57396000	0.588321
	Q8ZKG1;E1WEV9	>tr|Q8ZKG1|Q8ZKG1_SALTY Putative CPA1 family Na:H transport protein OS=Salmonella typhimurium GN=yjcE PE=4 SV=1;>tr|E1WEV9|E1WEV9_SALTS Hypothetical sodium/hydrogen exchanger family protein OS=Salmonella typhimurium (strain SL1344) GN=yjcE PE=4 SV=1	3	2	7.5	6.2	74407000	42686000	0.573683
	P16328;E1WGJ6	>sp|P16328|FLID_SALTY Flagellar hook-associated protein 2 OS=Salmonella typhimurium GN=fliD PE=1 SV=2;>tr|E1WGJ6|E1WGJ6_SALTS Flagellar hook associated protein (FliD) OS=Salmonella typhimurium (strain SL1344) GN=fliD PE=4 SV=1	31	23	58.7	49.7	2743200000	1551800000	0.56569
	Q8ZL91;E1WD88	>tr|Q8ZL91|Q8ZL91_SALTY Xylulokinase OS=Salmonella typhimurium GN=xylB PE=3 SV=1;>tr|E1WD88|E1WD88_SALTS Xylulose kinase OS=Salmonella typhimurium (strain SL1344) GN=xylB PE=3 SV=1	4	3	10.1	6.8	66361000	35929000	0.541417
	P10369;E1WH06	>sp|P10369|HIS8_SALTY Histidinol-phosphate aminotransferase OS=Salmonella typhimurium GN=hisC PE=3 SV=2;>tr|E1WH06|E1WH06_SALTS Histidinol-phosphate aminotransferase OS=Salmonella typhimurium (strain SL1344) GN=hisC PE=3 SV=1	2	1	6.7	3.1	15987000	8361000	0.522987
	P26465;E1WGK8	>sp|P26465|FLII_SALTY Flagellum-specific ATP synthase OS=Salmonella typhimurium GN=fliI PE=1 SV=1;>tr|E1WGK8|E1WGK8_SALTS Flagellum-specific ATP synthase OS=Salmonella typhimurium (strain SL1344) GN=fliI PE=4 SV=1	25	20	52.9	42.8	1193100000	617340000	0.517425
	P66755;E1WGD4	>sp|P66755|RUVB_SALTY Holliday junction ATP-dependent DNA helicase ruvB OS=Salmonella typhimurium GN=ruvB PE=3 SV=1;>tr|E1WGD4|E1WGD4_SALTS Holliday junction ATP-dependent DNA helicase RuvB OS=Salmonella typhimurium (strain SL1344) GN=ruvB PE=3 SV=1	1	2	8.3	12.8	174770000	89592000	0.512628
	Q8ZNU1;E1WGH9	>tr|Q8ZNU1|Q8ZNU1_SALTY Putative cell wall-associated hydrolase OS=Salmonella typhimurium GN=STM1940 PE=4 SV=1;>tr|E1WGH9|E1WGH9_SALTS Hypothetical exported protein OS=Salmonella typhimurium (strain SL1344) GN=SL1344_1873 PE=4 SV=1	2	1	5.2	2.7	25703000	13061000	0.508151
	P06184;E1WCN5	>sp|P06184|PGTA_SALTY Phosphoglycerate transport system transcriptional regulatory protein pgtA OS=Salmonella typhimurium GN=pgtA PE=3 SV=3;>tr|E1WCN5|E1WCN5_SALTS Phosphoglycerate transport system transcriptional regulatory protein PgtA OS=Salmonella typh	4	2	9.9	4.1	75178000	37709000	0.501596
	P65524;E1WG38	>sp|P65524|CVRA_SALTY Cell volume regulation protein A OS=Salmonella typhimurium GN=cvrA PE=3 SV=1;>tr|E1WG38|E1WG38_SALTS Cell volume regulation protein A OS=Salmonella typhimurium (strain SL1344) GN=cvrA PE=3 SV=1	3	2	5	4	64762000	31628000	0.488373
	Q8ZK61;E1WAV6	>tr|Q8ZK61|Q8ZK61_SALTY Putative NAD-dependent aldehyde dehydrogenase OS=Salmonella typhimurium GN=STM4421 PE=4 SV=1;>tr|E1WAV6|E1WAV6_SALTS Myo-inositol metabolism OS=Salmonella typhimurium (strain SL1344) GN=mmsA PE=4 SV=1	3	2	8	5.4	34645000	15900000	0.458941
	Q8ZLW3;E1WI25	>tr|Q8ZLW3|Q8ZLW3_SALTY L-serine deaminase OS=Salmonella typhimurium GN=tdcG PE=4 SV=1;>tr|E1WI25|E1WI25_SALTS L-serine dehydratase OS=Salmonella typhimurium (strain SL1344) GN=tdcG PE=4 SV=1	6	6	14.5	14.5	52450000	23898000	0.455634
	Q8ZMC5;E1WAM2	>sp|Q8ZMC5|FUCK_SALTY L-fuculokinase OS=Salmonella typhimurium GN=fucK PE=3 SV=1;>tr|E1WAM2|E1WAM2_SALTS L-fuculose kinase OS=Salmonella typhimurium (strain SL1344) GN=fucK PE=3 SV=1	2	1	6.1	3.6	25801000	10156000	0.393628
	P29946;E1WGW8	>sp|P29946|CBIA_SALTY Cobyrinic acid A,C-diamide synthase OS=Salmonella typhimurium GN=cbiA PE=3 SV=3;>tr|E1WGW8|E1WGW8_SALTS Cobyrinic acid A,C-diamide synthase OS=Salmonella typhimurium (strain SL1344) GN=cbiA PE=3 SV=1	10	5	21.1	11.3	469480000	177830000	0.378781
	Q8ZQF2;E1W6W6	>tr|Q8ZQF2|Q8ZQF2_SALTY Putative nucleoside-diphosphate-sugar epimerase OS=Salmonella typhimurium GN=ybjT PE=4 SV=1;>tr|E1W6W6|E1W6W6_SALTS Uncharacterized protein OS=Salmonella typhimurium (strain SL1344) GN=ybjT PE=4 SV=1	3	1	5.5	1.7	50745000	19117000	0.376727
	Q8ZPS3;E1WFL6	>tr|Q8ZPS3|Q8ZPS3_SALTY Phosphoenolpyruvate synthase OS=Salmonella typhimurium GN=pps PE=4 SV=1;>tr|E1WFL6|E1WFL6_SALTS Phosphoenolpyruvate synthase OS=Salmonella typhimurium (strain SL1344) GN=pps PE=4 SV=2	3	1	3.9	1.1	60323000	21919000	0.363361
	P41033;E1WIS7	>sp|P41033|PPCK_SALTY Phosphoenolpyruvate carboxykinase [ATP] OS=Salmonella typhimurium GN=pckA PE=3 SV=2;>tr|E1WIS7|E1WIS7_SALTS Phosphoenolpyruvate carboxykinase [ATP] OS=Salmonella typhimurium (strain SL1344) GN=pckA PE=3 SV=1	4	2	7.1	5.2	72377000	22820000	0.315294
	Q6LEG9;P10502;E1W7F5	>tr|Q6LEG9|Q6LEG9_SALTY Proline permease (Fragment) OS=Salmonella typhimurium GN=putP PE=3 SV=1;>sp|P10502|PUTP_SALTY Sodium/proline symporter OS=Salmonella typhimurium GN=putP PE=3 SV=3;>tr|E1W7F5|E1W7F5_SALTS Sodium/proline symporter (Proline permease) O	1	1	2	1.8	10261000	2761600	0.269136
	Q7CQ01;E1WJD4	>sp|Q7CQ01|CLPB_SALTY Chaperone protein clpB OS=Salmonella typhimurium GN=clpB PE=3 SV=1;>tr|E1WJD4|E1WJD4_SALTS ClpB protein (Heat shock protein f84.1) OS=Salmonella typhimurium (strain SL1344) GN=clpB PE=3 SV=1	2	1	2.6	1.6	33196000	7125900	0.214661
	P37449;E1WGX2	>sp|P37449|PDUB_SALTY Propanediol utilization protein pduB OS=Salmonella typhimurium GN=pduB PE=2 SV=2;>tr|E1WGX2|E1WGX2_SALTS Hypothetical propanediol utilization protein PduB OS=Salmonella typhimurium (strain SL1344) GN=pduB PE=4 SV=1	12	7	62.2	30.9	1256600000	261800000	0.20834
	Q9XDM9;E1WGY6	>tr|Q9XDM9|Q9XDM9_SALTY Propanediol utilization protein OS=Salmonella typhimurium GN=pduS PE=4 SV=1;>tr|E1WGY6|E1WGY6_SALTS Propanediol utilization ferredoxin OS=Salmonella typhimurium (strain SL1344) GN=pduS PE=4 SV=1	10	3	25.3	8.6	316320000	61782000	0.195315
	Q8ZR84;E1W926	>tr|Q8ZR84|Q8ZR84_SALTY Glyoxylate-induced protein OS=Salmonella typhimurium GN=gip PE=4 SV=1;>tr|E1W926|E1W926_SALTS Hydroxypyruvate isomerase OS=Salmonella typhimurium (strain SL1344) GN=gip PE=4 SV=1	1	0	4.7	0	37747000	0	0
	Q05311;E1WE13	>sp|Q05311|UVRD_SALTY DNA helicase II OS=Salmonella typhimurium GN=uvrD PE=3 SV=2;>tr|E1WE13|E1WE13_SALTS DNA helicase II OS=Salmonella typhimurium (strain SL1344) GN=uvrD PE=4 SV=1	2	0	5.3	0	24113000	0	0
	Q60010;E1WCG2	>sp|Q60010|NUOH_SALTY NADH-quinone oxidoreductase subunit H OS=Salmonella typhimurium GN=nuoH PE=3 SV=2;>tr|E1WCG2|E1WCG2_SALTS NADH-quinone oxidoreductase subunit H OS=Salmonella typhimurium (strain SL1344) GN=nuoH PE=3 SV=1	1	0	3.7	0	16041000	0	0
	Q8ZPC9;E1WBS8	>sp|Q8ZPC9|ABDH_SALTY Gamma-aminobutyraldehyde dehydrogenase OS=Salmonella typhimurium GN=ydcW PE=3 SV=2;>tr|E1WBS8|E1WBS8_SALTS Gamma-aminobutyraldehyde dehydrogenase OS=Salmonella typhimurium (strain SL1344) GN=prr PE=3 SV=1	1	0	4	0	14289000	0	0
	Q8ZMD1;E1WAL5	>tr|Q8ZMD1|Q8ZMD1_SALTY Putative HAAAP family serine transport protein OS=Salmonella typhimurium GN=sdaC PE=4 SV=1;>tr|E1WAL5|E1WAL5_SALTS Serine transporter OS=Salmonella typhimurium (strain SL1344) GN=sdaC PE=4 SV=1	1	0	3.5	0	10402000	0	0
	Q8ZKL9;E1WEH5	>sp|Q8ZKL9|ARGE_SALTY Acetylornithine deacetylase OS=Salmonella typhimurium GN=argE PE=3 SV=1;>tr|E1WEH5|E1WEH5_SALTS Acetylornithine deacetylase OS=Salmonella typhimurium (strain SL1344) GN=argE PE=3 SV=1	1	0	3.4	0	9826300	0	0
	P62405;E1WIK5	>sp|P62405|RL5_SALTY 50S ribosomal protein L5 OS=Salmonella typhimurium GN=rplE PE=3 SV=2;>tr|E1WIK5|E1WIK5_SALTS 50S ribosomal protein L5 OS=Salmonella typhimurium (strain SL1344) GN=rplE PE=3 SV=1	1	0	4.5	0	6196400	0	0
	Q8ZQ94;E1W766;Q8ZQG9	>tr|Q8ZQ94|Q8ZQ94_SALTY ATP-dependent Clp protease proteolytic subunit OS=Salmonella typhimurium GN=STM1033 PE=3 SV=1;>tr|E1W766|E1W766_SALTS ATP Dependent clp Protease OS=Salmonella typhimurium (strain SL1344) GN=SL1344_0972 PE=4 SV=1;>tr|Q8ZQG9|Q8ZQG9_SA	0	1	0	1.9	0	0
	E1WFP4;P77983	>tr|E1WFP4|E1WFP4_SALTS Pyruvate kinase OS=Salmonella typhimurium (strain SL1344) GN=pykF PE=3 SV=1;>sp|P77983|KPYK1_SALTY Pyruvate kinase I OS=Salmonella typhimurium GN=pykF PE=3 SV=2	1	1	2.2	2.7	0	0
