# Supplementary material for: Revealing the mechanisms of membrane protein export by virulence-associated bacterial secretion systems
Source: Nat Commun. 2018 Aug 27;9:3467. doi: 10.1038/s41467-018-05969-w (PMC6110835; doi:10.1038/s41467-018-05969-w)
Supplement: Supplementary file 6 — Supplementary Data 3 [file 41467_2018_5969_MOESM6_ESM.xlsx]

## Sheet: strains and plasmids
Supplementary Data 3A. Strains and plasmids. Plasmid description shows source vector, insert.
Salmonella strain	Genotype	Reference	Construction note
SB300	wild type (SL1344)	Kaniga et al. 1995
SB762	wild type (SL1344, flhD::tet)	Kaniga et al. 1995
SB1901	∆invA, flhD::tet	Wagner et al. 2010
MIB3477	∆sicA, ∆sipB	this study	Made by allelic exchange using the following suicide plasmid: pMIB5804
MIB3930	∆ssaV, flhD::tet	this study	Made by allelic exchange using the following suicide plasmid: pMIB5568
MIB3960	∆sscB, flhD::tet	this study	Made by allelic exchange using the following suicide plasmid: pMIB6273
MIB4002	∆sscB, ∆sseF, ∆sseG, flhD::tet	this study	Made by allelic exchange using the following suicide plasmid: pMIB6274
Escherichia coli strain	Genotype	Reference
MC4100	F- [araD139]B/r Δ(argF-lac)169* &lambda- e14-flhD5301 Δ(fruKyeiR)725 (fruA25)‡ relA1 rpsL150(strR) rbsR22 Δ(fimBfimE) 632(::IS1) deoC	Peters et al. 2003
BW 25113	(CGSC#7636):F-, Δ(araDaraB)567, ΔlacZ4787(::rrnB-3), λ-, Δ(rhaD-rhaA), hsdR514	Baba et al. 2006
Plasmid	Description	Reference	Construction note
pING_LepLacY_0L	H-segment composed of 19 Ala (0 Leu)	Öjemalm et al. 2013
pING_LepLacY_1L	H-segment composed of 18 Ala (1 Leu)	Öjemalm et al. 2013
pING_LepLacY_2L	H-segment composed of 17 Ala (2 Leu)	Öjemalm et al. 2013
pING_LepLacY_3L	H-segment composed of 16 Ala (3 Leu)	Öjemalm et al. 2013
pING_LepLacY_4L	H-segment composed of 15 Ala (4 Leu)	Öjemalm et al. 2013
pMIB5071	pSB3398, SscBSseF-3xFLAG	this study	Made by cloning a BspHI and XbaI-cut PCR product resulting from amplification of SB300 chromosomal DNA with primers SscB_BspHI_f and SseF_XbaI_r into an NcoI and XbaI cut pSB3406.
pMIB5174	pSB890, ∆sicA	this study	Made by Gibson assembly of PCR products of the following three primer/template pairs: 1. gib_uni_890_f2 + gib_uni_890_r2 from pSB890; 2. gib_890_sicA_a_f + sicA_15b_r from SB300 chromosomal DNA; 3. sicA_15bc155_f + gib_890_sicA_d_r from SB300 chromosomal DNA
pMIB5503	pSB3398, SicASipBCD	this study	Made by Gibson assembly of PCR products of the following two primer/template pairs: 1. gib_uni_pT12_f + gib_uni_pT12noSD_r from pSB3398; 2. gib_pT12n_SicA_f + gib_pT12f_SipD_r from SB300 chromosomal DNA.
pMIB5505	pSB3591, Lep-inv	this study	Made by Gibson assembly of PCR products of the following two primer/template pairs: 1. gib_uni_pT12b_f + gib_uni_pT12_r from pSB3591; 2. gib_pT12_Lep-inv_f + gib_pT12b_Lep-inv_r from MC1060 chromosomal DNA.
pMIB5506	pSB3591, Lep-invΔLepiH1, SipB 320-353	this study	Made by Gibson assembly of PCR products of the following two primer/template pairs: 1. gib_uni_LepiH1_f + gib_uni_lepiH1_r from pMIB5505; 2. gib_LepiH1_SipB_f + gib_LepiH1_SipB_r from SB300 chromosomal DNA.
pMIB5507	pSB3591, Lep-invΔLepiH1, SseF 64-85	this study	Made by Gibson assembly of PCR products of the following two primer/template pairs: 1. gib_uni_LepiH1_f + gib_uni_lepiH1_r from pMIB5505; 2. gib_LepiH1_SseF_f + gib_LepiH1_SseF_r from SB300 chromosomal DNA.
pMIB5568	pSB890, ∆ssaV	this study	Made by Gibson assembly of PCR products of the following three primer/template pairs: 1. gib_uni_890_f2 + gib_uni_890_r2 from pSB890; 2. gib_890_ssaV_f + ssaV_31b_r from SB300 chromosomal DNA; 3. ssaV_31bc646_f + gib_890_ssaV_r from SB300 chromosomal DNA
pMIB5585	pSB3591, ProW-Lep	this study	Made by Gibson assembly of PCR products of the following two primer/template pairs: 1. gib_proW119Lep81_f+ gib_uni_pT12_r from pMIB5505; 2. gib_pT12_ProW_f + gib_proW119_r from MG1655 chromosomal DNA.
pMIB5586	pSB3591, ProW-SipB320-353-Lep	this study	Made by Gibson assembly of PCR products of the following two primer/template pairs: 1. gib_uni_MVPLep81_f + gib_uni_ProW99_r from pMIB5585; 2. gib_ProW99_SipB1_f + gib_MVPLep81_SipB1_r from SB300 chromosomal DNA.
pMIB5587	pSB3591, ProW-SseF64-85-Lep	this study	Made by Gibson assembly of PCR products of the following two primer/template pairs: 1. gib_uni_MVPLep81_f + gib_uni_ProW99_r from pMIB5585; 2. gib_ProW99_SseF1_f + gib_MVPLep81_SseF1_r from SB300 chromosomal DNA.
pMIB5588	pSB3591, Lep-invΔLepiH1, SipB 320-337	this study	Made by site-directed mutagenesis of pMIB5506 with the following primers: pT12LepiSipB1TMDaa20_QC_∆27-42f + pT12LepiSipB1TMDaa20_QC_∆27-42r
pMIB5589	pSB3591, ProW-SipB320-337-Lep	this study	Made by site-directed mutagenesis of pMIB5586 with the following primers: pT12ProWSipB1TMDaa20_QC_delta27-42_f + pT12ProWSipB1TMDaa20_QC_delta27-42_r
pMIB5804	pSB890, ∆sicA, ∆sipB	this study	Made by Gibson assembly of PCR products of the following three primer/template pairs: 1. gib_uni_890_f2 + gib_uni_890_r2 from pSB890; 2. gib_890_sicA_a_f + sicA_15b_r from SB300 chromosomal DNA; 3. sicAsipB_15bc586_f + gib_890_sipB_d_r from SB300 chromosomal DNA
pMIB5851	pING, LepLacYSipB 320-353	this study	Made by Gibson assembly of PCR products of the following two primer/template pairs: 1. gib_uni_pING-H_f + gib_uni_pING-H_r from pING_LepLacY_0L; 2. gib_pING-H_SipB_f + gib_pING-H_SipB_r from SB300 chromosomal DNA.
pMIB5852	pING, LepLacYSipB 320-337	this study	Made by Gibson assembly of PCR products of the following two primer/template pairs: 1. gib_uni_pING-H_f + gib_uni_pING-H_r from pING_LepLacY_0L; 2. gib_pING-H_SipB_f + gib_pING-H_SipB20_r from SB300 chromosomal DNA.
pMIB5853	pING, LepLacYSseF 64-85	this study	Made by Gibson assembly of PCR products of the following two primer/template pairs: 1. gib_uni_pING-H_f + gib_uni_pING-H_r from pING_LepLacY_0L; 2. gib_pING-H_SseF_f + gib_pING-H_SseF_r from SB300 chromosomal DNA.
pMIB5855	pSB3591, ProW-Tir234-254-Lep	this study	Made by Gibson assembly of PCR products of the following two primer/template pairs: 1. gib_uni_MVPLep81_f + gib_uni_ProW99_r from pMIB5585; 2. gib_ProW99_Tir1_f + gib_MVPLep81_Tir1_r from E. coli 2348/69 (EPEC) chromosomal DNA.
pMIB5856	pSB3591, Lep-invΔLepiH1, Tir 234-254	this study	Made by Gibson assembly of PCR products of the following two primer/template pairs: 1. gib_uni_LepiH1_f + gib_uni_lepiH1_r from pMIB5505; 2. gib_LepiH1_Tir_f + gib_LepiH1_Tir_r from SB300 chromosomal DNA.
pMIB5857	pING, LepLacYTir 234-254	this study	Made by Gibson assembly of PCR products of the following two primer/template pairs: 1. gib_uni_pING-H_f + gib_uni_pING-H_r from pING_LepLacY_0L; 2. gib_pING-H_Tir_f + gib_pING-H_Tir_r from E. coli 2348/69 (EPEC) chromosomal DNA.
pMIB5860	pSB3398, SicASipBΔ320-353, LepiH1SipCD	this study	Made by Gibson assembly of PCR products of the following two primer/template pairs: 1. gib_uni_SipBH1_f + gib_uni_SipBH1_r from pMIB5503; 2. gib_SipB_LepiH1_f + gib_SipB_LepiH1_r from pMIB5505
pMIB5861	pSB3398, SicASipBA332LSipCD	this study	Made by site-directed mutagenesis of pMIB5503 with the following primers: SipB_A332L_QC_f + SipB_A332L_QC_r
pMIB5862	pSB3398, SicASipBT326LSipCD	this study	Made by site-directed mutagenesis of pMIB5503 with the following primers: SipB_T326L_QC_f + SipB_T326L_QC_r
pMIB5863	pSB3398, SicASipBS329LSipCD	this study	Made by site-directed mutagenesis of pMIB5503 with the following primers: SipB_S329L_QC_f + SipB_S329L_QC_r
pMIB5864	pSB3398, SicASipBT326L,S329LSipCD	this study	Made by site-directed mutagenesis of pMIB5503 with the following primers: SipB_T326S329L_QC_f + SipB_T326S329L_QC_r
pMIB5865	pSB3398, SicASipBG322LSipCD	this study	Made by site-directed mutagenesis of pMIB5503 with the following primers: SipB_G322L_QC_f + SipB_G322L_QC_r
pMIB5866	pSB3398, SicASipBG337LSipCD	this study	Made by site-directed mutagenesis of pMIB5503 with the following primers: SipB_G337L_QC_f + SipB_G337L_QC_r
pMIB5867	pSB3398, SicASipBG322L,G337LSipCD	this study	Made by site-directed mutagenesis of pMIB5865 with the following primers: SipB_G337L_QC_f + SipB_G337L_QC_r
pMIB5872	Plac, ori ColE1, bla	this study	Made by Gibson assembly of PCR products of the following two primer/template pairs: 1. gib_uni_SDopti_f + gib_colE1_lacP_r from pBAD24; 2. gib_uni_lacP_f + gib_lacP_SDopti_r from E. coli BL21 chromosomal DNA. Followed by site-directed mutagenesis of the lac promoter with the with following primers: lacwoI_QC_f + lacwoI_QC_r.
pMIB5873	pMIB5872, H-NSQ92am, SsrB	this study	Made by Gibson assembly of PCR products of the following three primer/template pairs: 1. gib_uni_pT12+_f + gib_uni_pT12_r from pMIB5872; 2. gib_pLacwoI_SsrB_f + gib_pT12b_SsrB_r from SB300 chromosomal DNA; 3. gib_pT12+_hns_f + gib_pT12+_hns_r from SB300 chromosomal DNA.
pMIB6047	pT12, Lep-invΔLepiH1, CBU0635 64-84	this study	Made by Gibson assembly of PCR products of the following two primer/template pairs: 1. gib_uni_LepiH1_f + gib_uni_lepiH1_r from pMIB5505; 2. gib_LepiH1_CBU0635_f + gib_LepiH1_CBU0635_r from Coxiella burnetii chromosomal DNA.
pMIB6049	pT12, Lep-invΔLepiH1, Ceg4 266-285	this study	Made by Gibson assembly of PCR products of the following two primer/template pairs: 1. gib_uni_LepiH1_f + gib_uni_lepiH1_r from pMIB5505; 2. gib_LepiH1_Ceg4_f + gib_LepiH1_Ceg4_r from Legionella pneumophila chromosomal DNA.
pMIB6050	pT12, Lep-invΔLepiH1, LegC2 79-99	this study	Made by Gibson assembly of PCR products of the following two primer/template pairs: 1. gib_uni_LepiH1_f + gib_uni_lepiH1_r from pMIB5505; 2. gib_LepiH1_LegC2_f + gib_LepiH1_LegC2_r from Legionella pneumophila chromosomal DNA.
pMIB6059	pT12, Lep-invΔLepiH1, LegC3 373-392	this study	Made by Gibson assembly of PCR products of the following two primer/template pairs: 1. gib_uni_LepiH1_f + gib_uni_lepiH1_r from pMIB5505; 2. gib_LepiH1_LegC3_f + gib_LepiH1_LegC3_r from Legionella pneumophila chromosomal DNA.
pMIB6169	pSB3398, SicASipBT336LSipCD	this study	Made by site-directed mutagenesis of pMIB5503 with the following primers: SipB_T336L_QC_f + SipB_T336L_QC_r
pMIB6170	pSB3398, SseF-3xFLAG	this study	Made by site-directed mutagenesis of pMIB5071 with the following primers: SseF_QC_dSscB_f + SseF_QC_dSscB_r
pMIB6173	pSB3398, SscBSseFF75L-3xFLAG	this study	Made by site-directed mutagenesis of pMIB5071 with the following primers: SseF_F75L_QC_f + SseF_F75L_QC_r
pMIB6174	pSB3398, SscBSseFT72L-3xFLAG	this study	Made by site-directed mutagenesis of pMIB5071 with the following primers: SseF_T72L_QC_f + SseF_T72L_QC_r
pMIB6175	pSB3398, SscBSseFT72L,F75L-3xFLAG	this study	Made by site-directed mutagenesis of pMIB5071 with the following primers: SseF_T72F75L_QC_f + SseF_T72F75L_QC_r
pMIB6176	pSB3398, SscBSseFR67L-3xFLAG	this study	Made by site-directed mutagenesis of pMIB5071 with the following primers: SseF_R67L_QC_f + SseF_R67L_QC_r
pMIB6177	pSB3398, SscBSseFR67L,T72L-3xFLAG	this study	Made by site-directed mutagenesis of pMIB5071 with the following primers: SseF_R67T72L_QC_f + SseF_R67T72L_QC_r
pMIB6178	pSB3398, SseFF75L-3xFLAG	this study	Made by site-directed mutagenesis of pMIB6170 with the following primers: SseF_F75L_QC_f + SseF_F75L_QC_r
pMIB6179	pSB3398, SseFT72L-3xFLAG	this study	Made by site-directed mutagenesis of pMIB6170 with the following primers: SseF_T72L_QC_f + SseF_T72L_QC_r
pMIB6180	pSB3398, SseFT72L,F75L-3xFLAG	this study	Made by site-directed mutagenesis of pMIB6170 with the following primers: SseF_T72F75L_QC_f + SseF_T72F75L_QC_r
pMIB6271	pSB3398, SseFR67L-3xFLAG	this study	Made by site-directed mutagenesis of pMIB6170 with the following primers: SseF_R67L_QC_f + SseF_R67L_QC_r
pMIB6272	pSB3398, SseFR67L,T72L-3xFLAG	this study	Made by site-directed mutagenesis of pMIB6170 with the following primers: SseF_R67T72L_QC_f + SseF_R67T72L_QC_r
pMIB6273	pSB890, ∆sscB	this study	Made by Gibson assembly of PCR products of the following three primer/template pairs: 1. gib_uni_890_f2 + gib_uni_890_r2 from pSB890; 2. gib_890_ΔSscB_a_f + gib_890_ΔSscB_b_r from SB300 chromosomal DNA; 3. gib_890_ΔSscB_c_f + gib_890_ΔSscB_d_r from SB300 chromosomal DNA
pMIB6274	pSB890, ∆sscB, ∆sseF, ∆sseG	this study	Made by Gibson assembly of PCR products of the following three primer/template pairs: 1. gib_uni_890_f2 + gib_uni_890_r2 from pSB890; 2. gib_890_ΔSscB_a_f + gib_890_ΔSscB_b_r from SB300 chromosomal DNA; 3. gib_890_ΔSscBSseFG_c_f + gib_890_ΔSscBSseFG_d_r from SB300 chromosomal DNA
pMIB6275	pSB3398, SscBSseFR67L,S78L-3xFLAG	this study	Made by site-directed mutagenesis of pMIB6176 with the following primers: SseF_S78L_QC_f + SseF_S78L_QC_r
pMIB6276	pSB3398, SscBSseFR67L,T72L,S78L-3xFLAG	this study	Made by site-directed mutagenesis of pMIB6176 with the following primers: SseF_T72S78L_QC_f + SseF_T72S78L_QC_r
pMIB6277	pSB3398, SseFR67L,S78L-3xFLAG	this study	Made by site-directed mutagenesis of pMIB6271 with the following primers: SseF_S78L_QC_f + SseF_S78L_QC_r
pMIB6278	pSB3398, SseFR67L,T72L,S78L-3xFLAG	this study	Made by site-directed mutagenesis of pMIB6271 with the following primers: SseF_T72S78L_QC_f + SseF_T72S78L_QC_r
pMIB6280	pSB3398, SscBSseFA24X-3xFLAG	this study	Made by site-directed mutagenesis of pMIB5071 with the following primers: SseF_QC_A24X_f + SseF_QC_A24X_r
pMIB6282	pSB3398, SscBSseFL69X-3xFLAG	this study	Made by site-directed mutagenesis of pMIB5071 with the following primers: SseF_QC_L69X_f + SseF_QC_L69X_r
pMIB6283	pSB3398, SscBSseFV73X-3xFLAG	this study	Made by site-directed mutagenesis of pMIB5071 with the following primers: SseF_QC_V73X_f + SseF_QC_V73X_r
pMIB6284	pSB3398, SscBSseFV83X-3xFLAG	this study	Made by site-directed mutagenesis of pMIB5071 with the following primers: SseF_QC_V83X_f + SseF_QC_V83X_r
pMIB6285	pSB3398, SscBSseFL95X-3xFLAG	this study	Made by site-directed mutagenesis of pMIB5071 with the following primers: SseF_QC_L95X_f + SseF_QC_L95X_r
pMIB6321	pSB3398, SseFA2X-3xFLAG	this study	Made by site-directed mutagenesis of pMIB6280 with the following primers: SseF_QC_dSscB_f + SseF_QC_dSscB_r
pMIB6322	pSB3398, SseFL69X-3xFLAG	this study	Made by site-directed mutagenesis of pMIB6282 with the following primers: SseF_QC_dSscB_f + SseF_QC_dSscB_r
pMIB6323	pSB3398, SseFV73X-3xFLAG	this study	Made by site-directed mutagenesis of pMIB6283 with the following primers: SseF_QC_dSscB_f + SseF_QC_dSscB_r
pMIB6330	pING, LepLacYSseF 86-104	this study	Made by Gibson assembly of PCR products of the following two primer/template pairs: 1. gib_uni_pING-H_f + gib_uni_pING-H_r from pING_LepLacY_0L; 2. gib_pING-H_SseF2tmd_f + gib_pING-H_SseF2tmd_r from SB300 chromosomal DNA.
pMIB6331	pSB3591, Lep-invΔLepiH1, SseF 86-104	this study	Made by Gibson assembly of PCR products of the following two primer/template pairs: 1. gib_uni_LepiH1_f + gib_uni_lepiH1_r from pMIB5505; 2. gib_LepiH1_SseF2tmd_f + gib_LepiH1_SseF2tmd_r from SB300 chromosomal DNA.
pMIB6451	pSB3398, SscBSseFR67L,V73X-3xFLAG	this study	Made by site-directed mutagenesis of pMIB6176 with the following primers: SseF_QC_V73Xshort_f + SseF_QC_V73Xshort_r
pMIB6452	pSB3398, SscBSseFT72L,V73X-3xFLAG	this study	Made by site-directed mutagenesis of pMIB5071 with the following primers: SseF_QC_T72L-V73X_f + SseF_QC_T72L-V73X_r
pMIB6453	pSB3398, SscBSseFS78L,V73X-3xFLAG	this study	Made by site-directed mutagenesis of pMIB6176 with the following primers: SseF_QC_S78L-V73X_f + SseF_QC_S78L-V73X_r
pSB3398	PrhaBAD, ori SC101, aphA	Wagner et al. 2010
pSB3406	pSB3398, SpaS-3xFLAG	Wagner et al. 2010
pSB3591	PrhaBAD, ori CloDF13, aphA	Dietsche et al. 2016
pSUP-pBpa		Ryu et al. 2006
References
Baba, T., Ara, T., Hasegawa, M., Takai, Y., Okumura, Y., Baba, M., … Mori, H. (2006). Construction of Escherichia coli K-12 in-frame, single-gene knockout mutants: the Keio collection. Molecular Systems Biology, 2, 2006.0008. http://doi.org/10.1038/msb4100050
Dietsche, T., Tesfazgi Mebrhatu, M., Brunner, M. J., Abrusci, P., Yan, J., Franz-Wachtel, M., … Wagner, S. (2016). Structural and Functional Characterization of the Bacterial Type III Secretion Export Apparatus. PLoS Pathogens, 12(12), e1006071. http://doi.org/10.1371/journal.ppat.1006071
Kaniga, K., Tucker, S., Trollinger, D., & Galán, J. E. (1995). Homologs of the Shigella IpaB and IpaC invasins are required for Salmonella typhimurium entry into cultured epithelial cells. Journal of Bacteriology, 177(14), 3965–71. Retrieved from http://www.ncbi.nlm.nih.gov/pubmed/7608068
Öjemalm, K., Botelho, S. C., Stüdle, C., & von Heijne, G. (2013). Quantitative analysis of SecYEG-mediated insertion of transmembrane α-helices into the bacterial inner membrane. Journal of Molecular Biology, 425(15), 2813–22. http://doi.org/10.1016/j.jmb.2013.04.025
Peters, J. E., Thate, T. E., & Craig, N. L. (2003). Definition of the Escherichia coli MC4100 genome by use of a DNA array. Journal of Bacteriology, 185(6), 2017–21. Retrieved from http://www.ncbi.nlm.nih.gov/pubmed/12618467
Ryu, Y., & Schultz, P. G. (2006). Efficient incorporation of unnatural amino acids into proteins in Escherichia coli. Nature Methods, 3(4), 263–5. http://doi.org/10.1038/nmeth864
Wagner, S., Konigsmaier, L., Lara-Tejero, M., Lefebre, M., Marlovits, T. C., & Galan, J. E. (2010). Organization and coordinated assembly of the type III secretion export apparatus. Proc Natl Acad Sci U S A, 107(41), 17745–17750. http://doi.org/10.1073/pnas.1008053107

## Sheet: primers
Supplementary Data 3B. Primers
Name	Sequence 5'-3'
gib_uni_pING-H_f	ggacctggtggggtaccag
gib_uni_pING-H_r	tccaggaccaccactagtc
gib_pING-H_SipB_f	gactagtggtggtcctggagtcctcggcgcgctgctaac
gib_pING-H_SipB_r	ctggtaccccaccaggtccggccaccattaccgcaagtc
gib_pING-H_SipB20_r	ctggtaccccaccaggtccaccggtaaaaacagcggcc
gib_pING-H_SseF_f	gactagtggtggtcctggatacactattcgtgcgctggg
gib_pING-H_SseF_r	ctggtaccccaccaggtccagaaattaccgctgcagcaac
gib_pING-H_SseF2tmd_f	gactagtggtggtcctggaggcggggcaggattacccattg
gib_pING-H_SseF2tmd_r	ctggtaccccaccaggtccaatagcaatcacgagcgccgc
gib_pING-H_Tir_f	gactagtggtggtcctggattctgggtttctgtcggcg
gib_pING-H_Tir_r	ctggtaccccaccaggtcctgcaataccagttgccgcc
gib_uni_pT12b_f	ctagagtcgacctgcaggca
gib_uni_pT12_r	GGTGAATTCCTCCTGAATTTC
gib_pT12_Lep-inv_f	gaaattcaggaggaattcaccatggcgaatatgaagaagaagttt
gib_pT12b_Lep-inv_r	tgcctgcaggtcgactctagttaatggatgccgccaatgc
gib_uni_LepiH1_f	aaacttcttcttcatattcgccatg
gib_uni_lepiH1_r	ggtcaaagcttaaacgcaccgac
gib_LepiH1_SipB_f	catggcgaatatgaagaagaagtttgtcctcggcgcgctgctaac
gib_LepiH1_SipB_r	gtcggtgcgtttaagctttgaccggccaccattaccgcaagtc
pT12LepiSipB1TMDaa20_QC_∆27-42f	cgctgtttttaccggtggtcaaagcttaaacgc
pT12LepiSipB1TMDaa20_QC_∆27-42r	gcgtttaagctttgaccaccggtaaaaacagcg
gib_LepiH1_SseF_f	catggcgaatatgaagaagaagttttacactattcgtgcgctggg
gib_LepiH1_SseF_r	gtcggtgcgtttaagctttgaccagaaattaccgctgcagcaac
gib_LepiH1_Tir_f	catggcgaatatgaagaagaagtttctttggttggcgttggggac
gib_LepiH1_Tir_r	gtcggtgcgtttaagctttgacctacaatacccgtcgccgc
gib_uni_LepiN_f	atggcgaatatgaagaagaagttt
gib_pT12_SipB_f	gaaattcaggaggaattcaccatggtaaatgacgcaagtagc
gib_LepiN_SipB312_r	gacaaacttcttcttcatattcgcaatgcggttcgtttcctcggc
gib_pT12_SseF_f	gaaattcaggaggaattcaccatgaaaattcatattccgtcagcg
gib_LepiN_SseF63_r	aaacttcttcttcatattcgccatttgcataaaatgtatcgcataatccc
gib_pT12_SicA_f	gaaattcaggaggaattcaccatggattatcaaaataatgtcagcgaagaac
gib_SipB_SicA_r	gctacttgcgtcatttaccatttattccttttcttgttcactgtgctgc
gib_pT12_SscB_f	gaaattcaggaggaattcaccatgatgatgaaagaagatcagaaaaataaaataccc
gib_SseF_SscB_r	cgctgacggaatatgaattttcatatttcgttctgttatttaagcaataagagtatc
SscBSseF_QC_f	ggttgatactcttattgcttaaataacaggaggatcaaatatgaaaattcatattccgtcagcg
SscBSseF_QC_r	cgctgacggaatatgaattttcatatttgatcctcctgttatttaagcaataagagtatcaacc
gib_LepiH1_SseF2tmd_f	catggcgaatatgaagaagaagtttggcggggcaggattacccattg
gib_LepiH1_SseF2tmd_r	gtcggtgcgtttaagctttgaccaatagcaatcacgagcgccgc
gib_proW119Lep81_f	gttttcgctctcatcgcctggcagatggtaccgtatgaaccgttccagatcccg
gib_pT12_ProW_f	gaaattcaggaggaattcaccatggctgatcaaaataatccgtg
gib_proW119_r	ctgccaggcgatgagagcgaaaac
gib_uni_MVPLep81_f	atggtaccgtatgaaccgttc
gib_uni_ProW99_r	ttgctggaaaccgttgaggatataatc
gib_ProW99_SipB1_f	gattatatcctcaacggtttccagcaagtcctcggcgcgctgctaaccattgtc
gib_MVPLep81_SipB1_r	ctggaacggttcatacggtaccatggccaccattaccgcaag
gib_ProW99_SseF1_f	gattatatcctcaacggtttccagcaatacactattcgtgcgctgggtgcg
gib_MVPLep81_SseF1_r	ctggaacggttcatacggtaccatagaaattaccgctgcagcaac
gib_ProW99_Tir1_f	gattatatcctcaacggtttccagcaactttggttggcgttggggac
gib_MVPLep81_Tir1_r	ctggaacggttcatacggtaccattacaatacccgtcgccgcc
pT12ProWSipB1TMDaa20_QC_delta27-42_f	CGC TGT TTT TAC CGG TAT GGT ACC GTA TGA ACC
pT12ProWSipB1TMDaa20_QC_delta27-42_r	GGT TCA TAC GGT ACC ATA CCG GTA AAA ACA GCG
gib_uni_pT12_f	agcttggctgttttggcggatg
gib_uni_pT12noSD_r	ttcattacgaccagtctaaaaag
gib_pT12n_SicA_f	ctttttagactggtcgtaatgaaaacaggagtaagtaatggattatc
gib_pT12f_SipD_r	catccgccaaaacagccaagctttatccttgcaggaagcttttg
gib_SipB_LepiH1_f	gcattatgggatgtatcgggaaagccctgattctggtgattg
gib_SipB_LepiH1_r	cgccgccttcacaatttcatccacgcaccataaaatgccc
gib_uni_SipBH1_f	gatgaaattgtgaaggcggcg
gib_uni_SipBH1_r	tttcccgatacatcccataatgc
SipB_A332L_QC_f	ccattgtcagcgttgtgctcgctgtttttaccggtgg
SipB_A332L_QC_r	ccaccggtaaaaacagcgagcacaacgctgacaatgg
SipB_T326L_QC_f	gtcctcggcgcgctgctactcattgtcagcgttgtggccg
SipB_T326L_QC_r	cggccacaacgctgacaatgagtagcagcgcgccgaggac
SipB_S329L_QC_f	gcgctgctaaccattgtcctcgttgtggccgctgtttttaccg
SipB_S329L_QC_r	cggtaaaaacagcggccacaacgaggacaatggttagcagcgc
SipB_T326S329L_QC_f	gtcctcggcgcgctgctactcattgtcctcgttgtggccgctgtttttaccg
SipB_T326S329L_QC_r	cggtaaaaacagcggccacaacgaggacaatgagtagcagcgcgccgaggac
SipB_G322L_QC_f	gtatcgggaaagtcctcctcgcgctgctaaccattgtcag
SipB_G322L_QC_r	ctgacaatggttagcagcgcgaggaggactttcccgatac
SipB_G337L_QC_f	ggccgctgtttttacccttggggcgagtctggcg
SipB_G337L_QC_r	cgccagactcgccccaagggtaaaaacagcggcc
SipB_T336L_QC_f	gtggccgctgtttttctcggtggggcgagtctg
SipB_T336L_QC_r	cagactcgccccaccgagaaaaacagcggccac
SseF_QC_dSscB_f	gtcgtaatgaaattcaggaggaattcaccatgaaaattcatattccgtcagcggcaag
SseF_QC_dSscB_r	cttgccgctgacggaatatgaattttcatggtgaattcctcctgaatttcattacgac
SseF_F75L_QC_f	ggtgcgacagtcgtgcttgggttatcggttgctg
SseF_F75L_QC_r	cagcaaccgataacccaagcacgactgtcgcacc
SseF_T72L_QC_f	cgtgcgctgggtgcgttagtcgtgtttgggttatc
SseF_T72L_QC_r	gataacccaaacacgactaacgcacccagcgcacg
SseF_T72F75L_QC_f	cgtgcgctgggtgcgttagtcgtgcttgggttatcggttgctg
SseF_T72F75L_QC_r	cagcaaccgataacccaagcacgactaacgcacccagcgcacg
SseF_R67L_QC_f	gcgatacattttatgcaatacactattcttgcgctgggtgcgacag
SseF_R67L_QC_r	ctgtcgcacccagcgcaagaatagtgtattgcataaaatgtatcgc
SseF_R67T72L_QC_f	gatacattttatgcaatacactattcttgcgctgggtgcgttagtcgtgtttgggttatc
SseF_R67T72L_QC_r	gataacccaaacacgactaacgcacccagcgcaagaatagtgtattgcataaaatgtatc
SseF_S78L_QC_f	gcgacagtcgtgtttgggttattagttgctgcagcggtaatttctg
SseF_S78L_QC_r	cagaaattaccgctgcagcaactaataacccaaacacgactgtcgc
SseF_T72S78L_QC_f	gcgctgggtgcgttagtcgtgtttgggttattagttgctgcagcggtaatttctg
SseF_T72S78L_QC_r	cagaaattaccgctgcagcaactaataacccaaacacgactaacgcacccagcgc
SseF_QC_A24X_f	gtcctccttccgatatacaatagaaggaggtatcgtttcctccccctg
SseF_QC_A24X_r	cagggggaggaaacgatacctccttctattgtatatcggaaggaggac
SseF_QC_L69X_f	gcaatacactattcgtgcgtagggtgcgacagtcgtg
SseF_QC_L69X_r	cacgactgtcgcaccctacgcacgaatagtgtattgc
SseF_QC_V73X_f	gtgcgctgggtgcgacataggtgtttgggttatcggttg
SseF_QC_V73X_r	caaccgataacccaaacacctatgtcgcacccagcgcac
SseF_QC_V83X_f	gttatcggttgctgcagcgtagatttctggcggggcagg
SseF_QC_V83X_r	cctgccccgccagaaatctacgctgcagcaaccgataac
SseF_QC_L95X_f	caggattacccattgctatttaggcgggggcggcgctc
SseF_QC_L95X_r	gagcgccgcccccgcctaaatagcaatgggtaatcctg
SseF_QC_V73Xshort_f	gcgctgggtgcgacataggtgtttgggttatcggttg
SseF_QC_V73Xshort_r	caaccgataacccaaacacctatgtcgcacccagcgc
SseF_QC_T72L-V73X_f	gcgctgggtgcgttataggtgtttgggttatcggttg
SseF_QC_T72L-V73X_r	caaccgataacccaaacacctataacgcacccagcgc
SseF_QC_S78L-V73X_f	gcgctgggtgcgacataggtgtttgggttattagttgctgcagcggtaatttctg
SseF_QC_S78L-V73X_r	cagaaattaccgctgcagcaactaataacccaaacacctatgtcgcacccagcgc
LepLacY10_seq_f	attctggtgattgccacactgg
SipB195_seq_f	gtgggtctaaagccgcctac
SipB703_seq_f	atgccgcctctcagaatcag
SipB765_seq_f	ctcactatgctcatggccatg
SseF2_seq_f	tgaaaattcatattccgtcagc
SscB_seq_f	ccgagcatcttatccagcga
SscB_seq_r	gcaaccgataacccaaacacg
SseG_seq_r	cgccatgtgggagagcatat
SscB65_seq_f	gctggcacctggatgatg
gib_890_ssaV_f	CGCGAAATAT AATGACCCTC TTGTGCAACA GGCGATAGAC AAC
gib_890_ssaV_r	GTGGGGCTTT TTATTGAGCT TGATATCATC GCCTTCCACC AG
ssaV_31b_r	TAATAACACCGTCGCCAGAAC
ssaV_31bc646_f	GTTCTGGCGACGGTGTTATTATGTTCGACGTACCGATTTTGTC
ssaV_seq_f	TTCCAGGGTATTCCTCAACG
ssaV_seq_r	TTAATCCCCACGACTTCAGC
SscB_BspHI_f	GCGCTCATGATGATGAAAGAAGATCAGAAAAATAAAATAC
SseF_XbaI_r	GCGCtctagaTGGTTCTCCCCGAGATGTATG
gib_uni_890_f2	CAAGCTCAATAAAAAGCCCCAC
gib_uni_890_r2	CAAGAGGGTCATTATATTTCGCG
lacwoI_QC_f	CTT TAT GCT TCC GGC TCG TAT AAT GTG TGG AAT TGT GAG
lacwoI_QC_r	CTC ACA ATT CCA CAC ATT ATA CGA GCC GGA AGC ATA AAG
gib_uni_SDopti_f	GTAATGAAATTCAGGAGGAATTCACC
gib_colE1_lacP_r	CCAGTCGGGAAACCTGTCGTGATGCATCGATGATAAGCTGTCAAAC
gib_uni_lacP_f	CACGACAGGTTTCCCGACTGG
gib_lacP_SDopti_r	GGTGAATTCCTCCTGAATTTCATTACGTGTGAAATTGTTATCCGCTCAC
gib_pLacwoI_SsrB_f	CAGGAGGAATTCACCATGAAAGAATATAAGATCTTATTAGTAGACG
gib_pT12b_SsrB_r	TGCCTGCAGGTCGACTCTAGTTAATACTCTATTAACCTCATTCTTC
gib_pT12+_hns_f	CTAGAGTCGACCTGCAGGCAAGGAGATTACTACAATGAGCGAAG
gib_pT12+_hns_r	CTCTCATCCGCCAAAACAGCCTTATGCGCGTTTAGCTTTGGTAC
gib_890_∆SscB_a_f	gttattccgcgaaatataatgaccctcttggctggcctgggaactgcaag
gib_890_∆SscB_b_r	ctttcatcatcatacctattgattg
gib_890_∆SscB_c_f	caatcaataggtatgatgatgaaag cttattgcttaaataacagaacg
gib_890_∆SscB_d_r	caccgcggtggggctttttattgagcttgcttgttgaggtcctattctac
gib_890_∆SscBSseFG_c_f	caatcaataggtatgatgatgaaag gttgccagtatccttacgatg
gib_890_∆SscBSseFG_d_r	caccgcggtggggctttttattgagcttgcttcatcttctggcaatgagc
gib_890_sicA_a_f	GTTATTCCGCGAAATATAATGACCCTCTTGtagtgtgttccgcattaccg
gib_890_sicA_d_r	CCGCGGTGGGGCTTTTTATTGAGCTTGCCCGATACATCCCATAATGC
sicA_15b_r	CATTTCCGCAACACGTTCTTCGCTGAC
sicA_15bc155_f	GTCAGCGAAGAACGTGTTGCGGAAATGacagagcagcacagtgaacaag
sicAsipB_15bc586_f	GTCAGCGAAG AACGTGTTGC GGAAATGTTA TTCTGCGCCA GAGTCG
gib_890_sipB_d_r	GTGGGGCTTT TTATTGAGCT TGCATCGATT CGGGTCATAT CC
gib_LepiH1_CBU0635_f	CATGGCGAAT ATGAAGAAGA AGTTTCTTCT TTATATCGTT AGCTTTG
gib_LepiH1_CBU0635_r	GTCGGTGCGT TTAAGCTTTG ACCAAAACGC CATCCTAATT CAATTG
gib_LepiH1_Ceg4_f	CATGGCGAAT ATGAAGAAGA AGTTTGCTTT TGCAGGCATT GGC
gib_LepiH1_Ceg4_r	GTCGGTGCGT TTAAGCTTTG ACCGGTAGCA ACCAATGTAA CAC
gib_LepiH1_LegC2_f	CATGGCGAAT ATGAAGAAGA AGTTTTTATG GTTAAAAATT ACTCTTGGAA TAG
gib_LepiH1_LegC2_r	GTCGGTGCGT TTAAGCTTTG ACCAATTCCA AGTGTCAAGG TGG
gib_LepiH1_LegC3_f	CATGGCGAAT ATGAAGAAGA AGTTTGCATT ACTTTTATTT GGATTAACTT TTC
gib_LepiH1_LegC3_r	GTCGGTGCGT TTAAGCTTTG ACCTATGGTT AAAATAAGAG GAATTG
